# Supplementary material for: Remodeling of the Tumor Microenvironment Through PAK4 Inhibition Sensitizes Tumors to Immune Checkpoint Blockade
Source: Cancer Res Commun. 2022 Oct 19;2(10):1214–28. doi: 10.1158/2767-9764.CRC-21-0133 (PMC9799984; doi:10.1158/2767-9764.CRC-21-0133)
Supplement: Supplementary Table 1 — Panel of immune markers for dendritic cell characterization. [file crc-21-0133-s11.xlsx]

## Sheet: Sheet1
Supplementary Table 1: Panel of immune markers for dendritic cell characterization
Fluorophore	Target	Clone	Source
BV650	CD11c	N418	ThermoScienific
BV510	CD45	30-F11	BD
BV421	CD8a	53–6.7	ThermoScienific
Zombie Green	Viability		Biolegend
PerCpCy5.5	CD103	2E7	Biolegend
PE	PDL1	MIH5	ThermoScienific
APC	CD11b	M1/70	ThermoScienific
Ax700	MHC classII	M5	ThermoScienific
