# Supplementary material for: Remodeling of the Tumor Microenvironment Through PAK4 Inhibition Sensitizes Tumors to Immune Checkpoint Blockade
Source: Cancer Res Commun. 2022 Oct 19;2(10):1214–28. doi: 10.1158/2767-9764.CRC-21-0133 (PMC9799984; doi:10.1158/2767-9764.CRC-21-0133)
Supplement: Supplementary Table 2 — Supplemental Table 2: Differential gene expression analysis between B16 KO and WT cells in vitro. Showing genes with q < 0.05 and log2FC > 1 or < -1. [file crc-21-0133-s12.xlsx]

## Sheet: DGE_invitro_18samples
Supplemental table 2: Differential gene expression analysis between B16 KO and WT cells in vitro. Showing genes with q < 0.05 and log2FC > 1 or < -1
Gene	BaseMean	log2FoldChange	lfcSE	stat	pvalue	padj
Btn2a2	1638.45	-14.265	0.591681	-24.1092	1.99999e-128	4.14377e-124
Olfm1	399.222	1.4265	0.0599061	23.8123	2.49099e-125	2.58054e-121
Miga1	1138.38	2.83034	0.125812	22.4965	4.48902e-112	3.10027e-108
Igf2bp2	518.755	1.97703	0.088198	22.4159	2.75626e-111	1.42767e-107
Iqgap2	631.545	-1.92074	0.0893539	-21.4959	1.70145e-102	5.87538e-99
Rapgef3os2	94.9465	-5.15197	0.247322	-20.831	2.26473e-96	6.70327e-93
Map1a	530.54	4.26445	0.216206	19.724	1.34116e-86	3.08751e-83
Cbr3	184.082	2.66388	0.136333	19.5395	5.06842e-85	1.05012e-81
Gpr37	415.185	-2.829	0.151324	-18.695	5.43541e-78	1.02378e-74
Smoc1	61.6253	-6.46694	0.349759	-18.4897	2.49877e-76	4.31434e-73
Rapgef3os1	66.3285	-4.92987	0.268063	-18.3907	1.56017e-75	2.48656e-72
4833420G17Rik	588.069	-1.3629	0.0754732	-18.0581	6.81385e-73	1.0084e-69
Gm15910	58.9008	3.74255	0.21909	17.0822	2.01284e-65	2.78027e-62
Map7d2	144.832	-4.68678	0.275384	-17.019	5.9327e-65	7.68247e-62
Mtss1	958.553	-1.47418	0.0874979	-16.8482	1.08187e-63	1.2453e-60
Fkbp10	702.758	4.0551	0.240812	16.8393	1.25804e-63	1.37186e-60
Tns1	40.3078	-3.93061	0.234772	-16.7423	6.44768e-63	6.67948e-60
Kcnh2	102.081	3.31269	0.198408	16.6964	1.39234e-62	1.37371e-59
Capn1	665.159	1.50867	0.0903933	16.69	1.54885e-62	1.45866e-59
Pde3a	61.5949	-6.66926	0.403349	-16.5347	2.06333e-61	1.78125e-58
Pygo1	1671.76	1.82594	0.112979	16.1618	9.38489e-59	7.47867e-56
Pafah1b3	81.6779	4.17006	0.261803	15.9283	4.03451e-57	3.09596e-54
Ppp1r14c	35.3754	-3.81371	0.240004	-15.8902	7.41313e-57	5.48545e-54
Cntn1	51.6675	-4.49669	0.284299	-15.8168	2.38361e-56	1.70297e-53
Gpm6b	46.5499	5.94555	0.384079	15.48	4.73296e-54	3.26874e-51
Fndc4	231.848	1.75168	0.115094	15.2195	2.62415e-52	1.69906e-49
Padi2	680.869	-2.00166	0.13155	-15.216	2.77095e-52	1.73973e-49
Rapgef3	1634.11	-2.38443	0.157439	-15.1451	8.16388e-52	4.97492e-49
Ifit1	146.295	-1.98362	0.132692	-14.9491	1.57909e-50	9.08809e-48
Ceacam1	31.5536	-4.25316	0.28604	-14.8691	5.2319e-50	2.92972e-47
Cdh13	73.4188	-8.57599	0.577664	-14.846	7.38539e-50	4.02679e-47
Pgbd5	288.424	1.8732	0.127672	14.672	9.74696e-49	5.17813e-46
Gm6450	33.5838	5.18808	0.357301	14.5202	9.02775e-48	4.5621e-45
Plcl1	39.3957	-3.17461	0.219201	-14.4826	1.56014e-47	7.69631e-45
Pde8a	221.454	1.98884	0.139895	14.2167	7.221e-46	3.32471e-43
Crmp1	2047.83	1.11495	0.0784661	14.2093	8.02563e-46	3.61485e-43
Hpgds	539.34	-2.10062	0.148947	-14.1032	3.63176e-45	1.56763e-42
Hebp2	325.765	1.08837	0.0780941	13.9366	3.79622e-44	1.60518e-41
Nova1	398.627	1.20745	0.0876793	13.7712	3.79597e-43	1.57298e-40
Syk	25.8342	-8.29095	0.607455	-13.6487	2.05599e-42	7.88852e-40
Dlx6	286.527	-1.26057	0.0927203	-13.5954	4.26271e-42	1.6058e-39
Ugt8a	259.556	1.3581	0.0999939	13.5818	5.13221e-42	1.89882e-39
mt-Rnr1	5308.04	-1.61769	0.11934	-13.5553	7.37231e-42	2.66182e-39
Copz2	541.787	1.12347	0.0836325	13.4334	3.85248e-41	1.35287e-38
Srgap3	22.5283	-4.3711	0.329269	-13.2752	3.22533e-40	1.07783e-37
Mpped2	74.9145	-1.52504	0.115065	-13.2538	4.2884e-40	1.41034e-37
Epb41l4b	313.656	-1.66575	0.12585	-13.236	5.43726e-40	1.76023e-37
Bcar3	151.307	2.1238	0.161809	13.1254	2.35534e-39	7.39398e-37
Gstm7	56.8167	-1.76254	0.134431	-13.1111	2.84397e-39	8.79465e-37
Lhfpl4	82.1314	6.68523	0.516125	12.9527	2.26696e-38	6.80713e-36
Gpr153	62.6553	3.32744	0.261139	12.742	3.45323e-37	9.93715e-35
Ehd2	243.712	1.44334	0.11417	12.6419	1.23943e-36	3.51776e-34
Rassf2	1681.78	1.66632	0.13333	12.4977	7.68468e-36	2.15161e-33
Prkaa1	3434.75	-1.10758	0.0886939	-12.4877	8.71283e-36	2.40695e-33
Hoxb7	37.054	-1.94844	0.156704	-12.434	1.70973e-35	4.66103e-33
Kit	779.74	-5.92951	0.477427	-12.4197	2.04237e-35	5.49557e-33
Fabp7	118.227	-1.62651	0.131671	-12.3529	4.70075e-35	1.21744e-32
Rpl9-ps1	122.272	8.68389	0.706314	12.2947	9.67566e-35	2.4153e-32
Fam84b	449.307	-1.62796	0.133441	-12.1999	3.11294e-34	7.58787e-32
Tmem132a	922.388	1.50553	0.123423	12.1982	3.17871e-34	7.65811e-32
Mrap	66.8233	7.65935	0.632522	12.1092	9.43742e-34	2.22198e-31
Pdzrn3	1191.76	-1.10224	0.0916405	-12.0279	2.53577e-33	5.90321e-31
Osmr	233.764	-1.99447	0.166278	-11.9948	3.7821e-33	8.61115e-31
Dhrs2	226.645	1.64142	0.137112	11.9713	5.02086e-33	1.13073e-30
Isyna1	518.391	1.25247	0.105298	11.8946	1.26292e-32	2.78366e-30
Cited1	494.678	-2.29627	0.193275	-11.8808	1.48903e-32	3.24749e-30
Prickle2	306.905	-1.01765	0.0864043	-11.7778	5.08305e-32	1.08573e-29
Coch	38.3712	6.83493	0.582991	11.7239	9.61314e-32	2.03239e-29
Nedd9	23.4755	-3.26055	0.27849	-11.708	1.16046e-31	2.42864e-29
Exoc3l	40.7138	2.25519	0.192878	11.6923	1.39492e-31	2.86152e-29
Slc16a7	22.6463	-6.62405	0.568319	-11.6555	2.15089e-31	4.36904e-29
Selenop	721.685	-1.59387	0.137087	-11.6266	3.01717e-31	6.01085e-29
Fstl3	40.7503	4.11737	0.355394	11.5854	4.88943e-31	9.55699e-29
Gm14231	48.0425	6.19786	0.535084	11.583	5.0283e-31	9.73658e-29
Vash2	132.904	1.69344	0.146235	11.5803	5.18652e-31	9.82995e-29
5730409E04Rik	252.56	1.50273	0.129772	11.5798	5.21886e-31	9.82995e-29
Lysmd2	18.0554	-6.99861	0.605601	-11.5565	6.8463e-31	1.26651e-28
Itga3	69.4432	4.32528	0.374897	11.5372	8.5637e-31	1.55741e-28
H1fx	53.7547	3.39313	0.294735	11.5125	1.14156e-30	2.05516e-28
Slc2a4	190.662	3.2107	0.279184	11.5003	1.31444e-30	2.32768e-28
Ctsk	15.7889	-4.16301	0.362159	-11.495	1.39825e-30	2.45511e-28
Gja3	200.217	-1.9965	0.174475	-11.4429	2.55191e-30	4.36968e-28
Fbln1	3502.49	-1.27827	0.112347	-11.3779	5.38772e-30	9.00228e-28
Myl9	89.0527	2.58601	0.227605	11.3618	6.47765e-30	1.05677e-27
1500009L16Rik	19.5992	-2.45596	0.216147	-11.3624	6.43276e-30	1.05677e-27
Itgb4	78.8899	-1.55298	0.136701	-11.3604	6.58784e-30	1.06635e-27
Zfp395	56.7673	-2.65177	0.234774	-11.295	1.38916e-29	2.21399e-27
Cacng7	283.439	2.34078	0.207495	11.2811	1.62612e-29	2.57187e-27
Ankrd6	29.6484	-1.91411	0.16979	-11.2734	1.77668e-29	2.76775e-27
Lcp1	432.837	-2.65936	0.236837	-11.2287	2.94924e-29	4.5601e-27
Gm20619	74.8325	-3.4831	0.31119	-11.1928	4.42006e-29	6.68461e-27
Abca13	132.82	-2.80197	0.250589	-11.1815	5.02164e-29	7.43168e-27
Lpcat4	297.834	1.10091	0.0987393	11.1497	7.18743e-29	1.04871e-26
Pdlim2	230.841	1.83167	0.166355	11.0106	3.39763e-28	4.82161e-26
S100a1	835.9	-1.49809	0.137279	-10.9127	1.00214e-27	1.37701e-25
Tgfa	20.5505	-6.98464	0.640388	-10.9069	1.06854e-27	1.45651e-25
Mx1	36.3832	-1.92993	0.177545	-10.8701	1.60087e-27	2.1538e-25
Adamts9	27.4789	-2.58537	0.239833	-10.7799	4.28412e-27	5.58256e-25
Col27a1	620.192	1.62676	0.150921	10.7789	4.33102e-27	5.6084e-25
Gm5141	79.4584	-1.22279	0.11365	-10.7592	5.36157e-27	6.85718e-25
Pgm2l1	203.958	-2.02945	0.190286	-10.6653	1.47964e-26	1.86931e-24
Zfp521	14.0107	-3.92168	0.368572	-10.6402	1.93712e-26	2.4033e-24
Cpt1c	870.767	1.90232	0.178883	10.6344	2.06042e-26	2.54106e-24
Daam2	1051.8	1.1756	0.110557	10.6334	2.08436e-26	2.55537e-24
Sdsl	184.602	1.11327	0.104737	10.6292	2.17943e-26	2.65621e-24
Plp1	667.254	-1.54256	0.145972	-10.5675	4.21446e-26	4.98968e-24
Als2cl	116.909	-1.2323	0.11722	-10.5128	7.54374e-26	8.73178e-24
Spry1	617.948	-1.03997	0.099204	-10.4832	1.03205e-25	1.16848e-23
Stx3	400.857	1.11295	0.106837	10.4172	2.06875e-25	2.31689e-23
Apod	13.1445	-3.8051	0.366266	-10.3889	2.78575e-25	3.10311e-23
Ctso	50.9641	-3.33375	0.321126	-10.3814	3.0123e-25	3.33753e-23
Mx2	18.4967	-2.26746	0.220126	-10.3008	6.98997e-25	7.58247e-23
Cd82	400.355	-1.14238	0.111093	-10.2831	8.39458e-25	9.05871e-23
Plekhf1	125.99	1.23217	0.120927	10.1894	2.21209e-24	2.30313e-22
Pcsk9	224.693	1.74518	0.172946	10.0909	6.06128e-24	6.12603e-22
Ppm1e	279.681	2.62098	0.25979	10.0888	6.18976e-24	6.22551e-22
Pdgfc	11.1516	-4.17523	0.4145	-10.0729	7.27645e-24	7.28312e-22
Gsta2	82.9475	-2.12442	0.211021	-10.0673	7.70423e-24	7.63751e-22
Timp1	164.25	2.88444	0.286538	10.0665	7.76656e-24	7.66264e-22
Col11a2	133.701	-1.97762	0.196518	-10.0633	8.02339e-24	7.87852e-22
H2-DMb1	141.104	2.37007	0.235936	10.0454	9.62464e-24	9.40627e-22
B630019K06Rik	23.012	4.8227	0.481235	10.0215	1.22604e-23	1.1926e-21
Draxin	54.4078	1.73462	0.174205	9.95736	2.34209e-23	2.21578e-21
Il13ra1	240.839	1.55068	0.155806	9.9526	2.45677e-23	2.31372e-21
Rcn3	32.8713	5.66963	0.573118	9.8926	4.48254e-23	4.14615e-21
Spag1	171.069	-1.13547	0.115057	-9.86881	5.68346e-23	5.23358e-21
Jup	218.474	2.67495	0.271902	9.83792	7.72929e-23	6.99315e-21
Ppp1r3b	6.36801	-6.20445	0.631983	-9.81743	9.47317e-23	8.49674e-21
Slc5a1	25.711	-2.77737	0.283513	-9.79628	1.16807e-22	1.04316e-20
Uchl1	445.47	1.14279	0.116971	9.76985	1.51676e-22	1.34298e-20
S100b	676.689	-2.36789	0.242821	-9.75158	1.81616e-22	1.60123e-20
Gm44220	16.6608	-2.78207	0.285391	-9.74826	1.87661e-22	1.64057e-20
Plat	181.819	1.37301	0.141304	9.71669	2.5597e-22	2.20977e-20
Cbfa2t3	22.7818	-3.32028	0.341865	-9.71226	2.67331e-22	2.29827e-20
B4galt2	240.918	2.03309	0.209499	9.70453	2.88399e-22	2.45899e-20
Enpep	260.564	4.43111	0.456672	9.70305	2.92618e-22	2.48473e-20
Mlh3	561.338	1.01559	0.1047	9.69998	3.01561e-22	2.55022e-20
Cadm4	677.231	1.30938	0.135555	9.65945	4.48266e-22	3.76017e-20
Trmt9b	14.6988	-2.96219	0.306726	-9.65745	4.57091e-22	3.81874e-20
Mgat3	182.68	1.71258	0.177548	9.64571	5.12538e-22	4.24771e-20
Apba1	27.0845	-2.05916	0.213564	-9.64187	5.32093e-22	4.39221e-20
Gsta4	61.8062	4.63114	0.481246	9.62321	6.38056e-22	5.24598e-20
5830444B04Rik	17.8093	5.54218	0.578031	9.58803	8.97828e-22	7.29494e-20
Nrros	186.226	-1.42591	0.149022	-9.5685	1.08465e-21	8.71044e-20
Mgam2-ps	11.3946	-5.89621	0.616912	-9.55761	1.20503e-21	9.60269e-20
Gbgt1	127.506	10.9249	1.14572	9.53539	1.49326e-21	1.17638e-19
Col5a3	441.682	-1.55705	0.163945	-9.49737	2.1525e-21	1.65177e-19
Tnfrsf12a	2114.83	1.17667	0.124451	9.45489	3.23373e-21	2.4542e-19
Pcsk4	49.1681	-1.65262	0.175223	-9.43158	4.0397e-21	3.02161e-19
Arxes1	13.6928	-2.95527	0.313988	-9.41204	4.8658e-21	3.60052e-19
Mbp	100.48	1.64106	0.174504	9.40414	5.24551e-21	3.85396e-19
Gm35021	20.4924	-1.9219	0.205529	-9.35096	8.68528e-21	6.20518e-19
Bcam	121.641	1.85966	0.199893	9.3033	1.36149e-20	9.46603e-19
Phf19	380.225	-1.07869	0.116187	-9.28409	1.63097e-20	1.13017e-18
Tram1l1	178.193	1.16993	0.126648	9.23766	2.51938e-20	1.73419e-18
Cort	72.9082	-2.2554	0.244664	-9.21839	3.01604e-20	2.06235e-18
S100a16	29.4807	3.58206	0.389135	9.20519	3.41069e-20	2.31692e-18
Slc16a2	16.0546	-4.22066	0.459588	-9.18356	4.17058e-20	2.82386e-18
Plxna4	8.85277	-6.42656	0.701302	-9.16375	5.01263e-20	3.37197e-18
Fsd1	39.9819	1.51904	0.166772	9.10846	8.35622e-20	5.51377e-18
Gng8	120.858	-1.33658	0.146796	-9.10501	8.6259e-20	5.67365e-18
Tecrl	44.8324	1.98651	0.219418	9.05355	1.38396e-19	9.0455e-18
Ttpa	69.8269	-1.16553	0.12949	-9.00093	2.23814e-19	1.43567e-17
Nectin2	1325.09	1.4769	0.164718	8.96624	3.06821e-19	1.95001e-17
Kbtbd11	97.769	3.12429	0.348582	8.96285	3.16385e-19	1.99853e-17
Ptk7	30.1954	1.68404	0.189865	8.86965	7.33789e-19	4.56558e-17
Grap	82.1958	1.71031	0.193415	8.84268	9.34505e-19	5.7625e-17
Hspb8	324.682	3.74376	0.424395	8.82139	1.13045e-18	6.88875e-17
Col15a1	587.699	-1.47458	0.167391	-8.80918	1.26069e-18	7.59311e-17
Bsn	264.69	1.06117	0.120686	8.79284	1.45824e-18	8.75749e-17
Vdr	87.8166	-3.02742	0.344517	-8.78742	1.53032e-18	9.16379e-17
Htr2a	8.52777	-3.8428	0.438449	-8.76453	1.87554e-18	1.11664e-16
Asphd2	172.664	1.18177	0.135044	8.75099	2.11482e-18	1.24835e-16
Atp10b	11.7934	-4.68729	0.535947	-8.74582	2.21411e-18	1.30324e-16
2700038G22Rik	202.568	-1.07201	0.122813	-8.72876	2.57491e-18	1.5028e-16
Igsf11	929.276	-1.15536	0.132632	-8.71104	3.01108e-18	1.74752e-16
Gng11	429.749	-1.43998	0.165753	-8.68747	3.70592e-18	2.12108e-16
Lonrf2	4.67174	-5.8247	0.670619	-8.68556	3.7687e-18	2.15107e-16
Ptp4a3	899.516	-1.68323	0.194965	-8.63348	5.95109e-18	3.34148e-16
Anpep	28.4221	2.30897	0.269231	8.57615	9.80987e-18	5.4056e-16
Clec2l	15.8748	2.14109	0.251106	8.52664	1.50656e-17	8.17133e-16
G530011O06Rik	46.1996	-1.63346	0.193395	-8.44624	3.00824e-17	1.58595e-15
Gm10639	13.6973	-2.73562	0.324631	-8.42684	3.55124e-17	1.85335e-15
Tmem121	163.124	1.27531	0.151395	8.42369	3.64812e-17	1.89913e-15
Scrg1	25.036	-3.64102	0.432739	-8.41388	3.96654e-17	2.05457e-15
Brsk1	15.4789	5.01754	0.596639	8.40967	4.11166e-17	2.12443e-15
Rtn2	89.1323	1.08018	0.12849	8.40667	4.21832e-17	2.169e-15
Cyb5a	4086.91	-1.14895	0.136906	-8.39229	4.76749e-17	2.43295e-15
Cda	12.1856	-2.36311	0.282376	-8.36867	5.82715e-17	2.93754e-15
Vash1	57.1761	1.39449	0.166977	8.35136	6.74793e-17	3.38524e-15
Cnksr2	33.6518	2.42265	0.290253	8.3467	7.0195e-17	3.50451e-15
Mlf1	83.6792	-1.06358	0.127854	-8.31868	8.89448e-17	4.38773e-15
Nppb	800.974	1.09497	0.132281	8.27763	1.25651e-16	6.06843e-15
Jph4	121.586	1.18625	0.143503	8.26639	1.38078e-16	6.60839e-15
Rdh12	13.6123	6.72692	0.814466	8.25931	1.46522e-16	6.97885e-15
Guca1a	72.3495	1.16517	0.141084	8.25869	1.47278e-16	6.99877e-15
Epha2	83.4186	1.67527	0.203022	8.25168	1.56179e-16	7.38784e-15
9330159F19Rik	84.2965	1.22918	0.149127	8.24251	1.6864e-16	7.88727e-15
Nat8l	10.4818	-3.1195	0.378689	-8.23761	1.75679e-16	8.16122e-15
Opn3	16.9358	1.86808	0.228295	8.18272	2.77511e-16	1.27489e-14
Trpm3	11.6048	-2.59876	0.319574	-8.13195	4.22428e-16	1.91098e-14
Elovl4	303.598	-1.21316	0.149506	-8.11449	4.87846e-16	2.19732e-14
Atp1a3	33.4621	2.84701	0.351004	8.11103	5.01913e-16	2.25578e-14
Nrep	61.3073	-2.19091	0.270622	-8.09584	5.68683e-16	2.53934e-14
Trdmt1	415.771	-1.00107	0.124407	-8.04669	8.50635e-16	3.71038e-14
Scml4	20.653	-1.6954	0.211051	-8.03314	9.50102e-16	4.12513e-14
Dqx1	180.102	-1.13684	0.142095	-8.00061	1.23808e-15	5.27815e-14
Wdr66	33.6397	-1.90592	0.238215	-8.00085	1.23566e-15	5.27815e-14
Gm35339	37.0291	-1.38278	0.173246	-7.98165	1.44394e-15	6.11797e-14
Isg15	64.4017	-1.06575	0.133989	-7.95399	1.80597e-15	7.60528e-14
Arnt2	42.4677	-1.572	0.197897	-7.94352	1.96523e-15	8.25914e-14
Gm48898	88.5447	2.39748	0.301964	7.93963	2.02782e-15	8.48776e-14
Acsbg1	25.6847	2.58945	0.326224	7.93762	2.0609e-15	8.60885e-14
Gm6056	41.993	3.42081	0.432055	7.91753	2.42278e-15	1.00366e-13
Col8a1	180.319	4.86454	0.616015	7.89678	2.86194e-15	1.17652e-13
Kalrn	7.18992	-4.90767	0.622477	-7.8841	3.16805e-15	1.29721e-13
Artn	30.3315	2.46983	0.313736	7.8723	3.48191e-15	1.42291e-13
Gm34425	153.752	-1.56133	0.199035	-7.8445	4.34665e-15	1.74532e-13
Icosl	31.0595	-1.31742	0.168143	-7.83515	4.68294e-15	1.87309e-13
Dchs2	3.40116	-5.28313	0.675266	-7.82376	5.12665e-15	2.03485e-13
Mboat1	489.209	-1.15664	0.148234	-7.80284	6.05281e-15	2.37966e-13
Adgb	858.05	-1.09168	0.140018	-7.79674	6.35259e-15	2.48808e-13
Snai2	235.032	-1.3046	0.167359	-7.79522	6.42944e-15	2.51343e-13
Lrat	3.80357	-5.58158	0.716117	-7.79423	6.48046e-15	2.5286e-13
Cyp2j6	3133.74	-1.01082	0.130211	-7.76294	8.298e-15	3.20161e-13
Ifit3	63.5502	-1.43917	0.185433	-7.76111	8.41889e-15	3.24221e-13
Cpne4	1216.02	-1.40402	0.180918	-7.76049	8.46031e-15	3.25212e-13
Erbb4	20.135	2.71711	0.351509	7.72984	1.07685e-14	4.09381e-13
6720427I07Rik	26.265	-1.37468	0.178326	-7.70879	1.27015e-14	4.77609e-13
Gm3222	34.9357	1.26427	0.165485	7.63974	2.17655e-14	8.00992e-13
Cd276	322.076	-1.09489	0.143499	-7.62998	2.34788e-14	8.62512e-13
Fmnl1	17.0336	2.53905	0.332914	7.62676	2.40732e-14	8.79669e-13
Dnajb13	10.7705	4.31338	0.566052	7.62012	2.53439e-14	9.22847e-13
Dhdh	15.7881	4.64194	0.609887	7.61114	2.71686e-14	9.85825e-13
AA986860	15.6746	1.7666	0.232135	7.6102	2.7367e-14	9.91286e-13
Hpn	13.4001	3.57543	0.470646	7.59685	3.03432e-14	1.08957e-12
Ptgfrn	14.4071	-3.91765	0.515788	-7.59546	3.06705e-14	1.09941e-12
2900005J15Rik	9.8768	-2.4525	0.323896	-7.57188	3.67864e-14	1.30958e-12
Nat8f3	6.79395	-3.35869	0.444082	-7.56323	3.93167e-14	1.39726e-12
Dnm3	41.5715	-1.31152	0.17359	-7.55527	4.17984e-14	1.48291e-12
Dpysl5	12.0863	-2.83853	0.376039	-7.54852	4.40238e-14	1.55653e-12
Sgcd	6.82384	-4.65107	0.616814	-7.54048	4.68262e-14	1.64999e-12
Tuba4a	1662.74	1.21229	0.160934	7.53286	4.96405e-14	1.74322e-12
Crlf2	65.8778	1.28063	0.170163	7.52594	5.23429e-14	1.83501e-12
Maats1	39.6272	1.34181	0.178456	7.51896	5.52144e-14	1.92267e-12
Nat8	10.3437	-2.1776	0.289879	-7.5121	5.81877e-14	2.0228e-12
Tspan7	611.75	-1.02609	0.136898	-7.49524	6.6175e-14	2.28895e-12
Cercam	55.9824	2.05732	0.274805	7.48647	7.07486e-14	2.439e-12
Smtnl2	17.0226	-2.15327	0.287909	-7.47899	7.4895e-14	2.56912e-12
Hoxb5	86.1773	-1.02716	0.13755	-7.46759	8.16783e-14	2.76971e-12
Adam23	311.775	-1.55527	0.208316	-7.46594	8.27097e-14	2.79553e-12
L3mbtl2	3944.64	-1.00915	0.135189	-7.46473	8.34732e-14	2.81674e-12
Gpat3	15.2727	-1.73122	0.232558	-7.44422	9.75162e-14	3.24308e-12
Trim10	11.8942	3.42146	0.460154	7.43546	1.04205e-13	3.44891e-12
Ccdc74a	51.8375	-1.19322	0.160598	-7.42985	1.08725e-13	3.59278e-12
Gm26684	96.4145	-1.67218	0.226233	-7.39139	1.453e-13	4.72602e-12
Runx2	181.241	1.60485	0.217363	7.38326	1.54455e-13	5.01591e-12
1700019D03Rik	389.766	-1.00423	0.136569	-7.35328	1.93403e-13	6.19338e-12
Limd2	1204.58	1.5176	0.207114	7.32737	2.34718e-13	7.44737e-12
Rbpms2	136.264	1.64095	0.22602	7.2602	3.86521e-13	1.18994e-11
Cyr61	4477.34	1.2369	0.170582	7.25105	4.13546e-13	1.26749e-11
Olfr1318	8.93564	6.56527	0.907432	7.23501	4.65507e-13	1.41213e-11
Ldha-ps2	42.6522	1.42761	0.197366	7.23331	4.7137e-13	1.42159e-11
Nckap5	34.0277	-2.25796	0.313674	-7.19844	6.09041e-13	1.81304e-11
Mmp11	58.6581	1.12618	0.15648	7.19699	6.1555e-13	1.82978e-11
Mcoln2	222.934	-1.36312	0.189433	-7.19577	6.21085e-13	1.84359e-11
Vwa5b2	39.9096	1.39495	0.193953	7.19219	6.37621e-13	1.88727e-11
Gm37607	55.3013	-1.28038	0.178521	-7.17216	7.38216e-13	2.16032e-11
Mcam	10741.1	1.11249	0.155337	7.16177	7.96396e-13	2.32075e-11
Gm20559	40.776	-2.64514	0.369394	-7.16076	8.02291e-13	2.33464e-11
Mapk4	41.5275	-4.83839	0.676536	-7.15171	8.57046e-13	2.48699e-11
Entpd2	276.995	1.78801	0.250123	7.1485	8.77281e-13	2.54215e-11
Gm47260	71.5509	-1.08464	0.151739	-7.14802	8.80392e-13	2.5476e-11
Ddx25	215.577	1.11795	0.156518	7.14261	9.15767e-13	2.64259e-11
Fbxl16	46.5769	1.4978	0.210031	7.13133	9.94067e-13	2.85264e-11
Gm12059	28.2765	1.87464	0.262962	7.12894	1.01145e-12	2.89851e-11
Cetn4	15.7314	-1.51154	0.212389	-7.11685	1.10418e-12	3.13821e-11
Rab27b	6.30241	-4.08065	0.573627	-7.11377	1.12915e-12	3.20477e-11
Cdh1	25.7615	-2.03426	0.286453	-7.10153	1.23383e-12	3.4971e-11
Magix	74.9882	-1.72664	0.243262	-7.09787	1.26697e-12	3.58611e-11
Gm43197	8.12594	-2.78831	0.394423	-7.06935	1.55666e-12	4.34084e-11
Klhl32	15.8998	-2.1716	0.307208	-7.06885	1.56227e-12	4.35064e-11
Crabp2	23.8265	2.92292	0.414022	7.05982	1.66718e-12	4.62413e-11
Lifr	134.903	-1.60003	0.226843	-7.05345	1.74535e-12	4.82158e-11
Ddah2	237.297	1.42866	0.202737	7.04686	1.83007e-12	5.04889e-11
Unc13b	133.729	1.63824	0.233423	7.01836	2.24494e-12	6.1525e-11
S100a4	16.0189	-2.96304	0.42241	-7.0146	2.30608e-12	6.31172e-11
Mfsd2a	66.728	1.52579	0.217656	7.01012	2.38107e-12	6.4998e-11
Gdf7	54.9911	2.24452	0.320283	7.00792	2.41885e-12	6.59424e-11
Fam178b	60.8518	-1.48193	0.211496	-7.00689	2.43676e-12	6.63434e-11
Pou3f2	3.96806	-4.52625	0.647475	-6.99061	2.73698e-12	7.40308e-11
Mfap3l	90.7735	-3.60577	0.516591	-6.97993	2.95318e-12	7.94636e-11
Iqch	14.6631	-2.40441	0.344666	-6.97604	3.03617e-12	8.15908e-11
Ccdc125	31.51	1.86613	0.268615	6.94723	3.72529e-12	9.89543e-11
Tulp2	26.426	-1.19959	0.172793	-6.94239	3.85512e-12	1.02141e-10
Ulbp1	76.1872	1.47946	0.213369	6.93379	4.09718e-12	1.07728e-10
B3galt4	23.1626	1.8592	0.268187	6.93247	4.13556e-12	1.08599e-10
Zfp385c	19.8672	-1.72225	0.248671	-6.92582	4.33469e-12	1.1354e-10
Gm28523	2.47489	-4.88568	0.705865	-6.92155	4.46725e-12	1.16865e-10
Tal1	94.5901	1.16335	0.168553	6.902	5.12766e-12	1.328e-10
9530026P05Rik	7.13545	-2.60241	0.37705	-6.90203	5.12651e-12	1.328e-10
Slc22a23	38.8891	-1.97717	0.287241	-6.8833	5.84816e-12	1.50894e-10
Gm38057	14.4169	-1.80859	0.263245	-6.87036	6.40386e-12	1.64617e-10
Adora2a	21.9354	1.95033	0.284242	6.86152	6.81314e-12	1.74705e-10
Drp2	31.3189	1.56214	0.227985	6.85194	7.28561e-12	1.86359e-10
Rab11fip4os1	19.765	-1.44311	0.210726	-6.84827	7.47471e-12	1.9096e-10
Asb4	8.26333	-2.39756	0.35082	-6.83417	8.24822e-12	2.09622e-10
Plag1	36.2599	1.70975	0.251058	6.81018	9.74784e-12	2.45402e-10
Slc30a2	30.6633	-1.203	0.176691	-6.80848	9.86384e-12	2.48021e-10
Gbx1	25.1328	1.37506	0.202378	6.79454	1.08661e-11	2.71246e-10
Fzd9	35.499	-2.11769	0.311721	-6.79355	1.09408e-11	2.72454e-10
Eva1c	143.341	-1.20995	0.178198	-6.78994	1.12183e-11	2.78696e-10
Rtl9	26.9798	-2.77232	0.408742	-6.78255	1.18072e-11	2.92624e-10
Bmpr1b	4.07866	-4.25683	0.630743	-6.74891	1.48959e-11	3.63949e-10
Tmod2	8.66076	-2.79677	0.414527	-6.74689	1.51047e-11	3.6775e-10
Tmem151b	105.934	2.176	0.322772	6.74158	1.5667e-11	3.7921e-10
Gm10156	12.6349	2.33357	0.346394	6.73677	1.61951e-11	3.9017e-10
Tmem74	134.623	-1.00609	0.149367	-6.73572	1.63119e-11	3.92527e-10
Gfra4	15.1983	3.04208	0.451646	6.73554	1.63318e-11	3.9255e-10
Prcd	12.1906	2.32277	0.345219	6.72841	1.71522e-11	4.11793e-10
H60b	24.649	1.96661	0.294682	6.67366	2.49496e-11	5.84763e-10
Hivep3	6.03939	-2.81727	0.422953	-6.66095	2.72059e-11	6.36206e-10
Sall4	43.0761	-1.83546	0.276043	-6.64919	2.94718e-11	6.85576e-10
Birc3	42.5194	4.74813	0.714593	6.64453	3.04196e-11	7.06575e-10
Gm10134	23.0775	7.50778	1.13153	6.63508	3.24335e-11	7.50827e-10
Cxcr3	12.5422	-3.37103	0.508465	-6.62981	3.36119e-11	7.7637e-10
Cyp2j9	80.97	-1.32304	0.200298	-6.60535	3.96592e-11	9.05952e-10
Tbx19	16.2229	4.38533	0.664667	6.59779	4.17338e-11	9.49157e-10
Flywch2	26.0533	1.52936	0.232434	6.57974	4.71268e-11	1.06248e-09
D7Ertd443e	4.91482	-5.27607	0.801966	-6.57892	4.73876e-11	1.0672e-09
Mfsd13a	124.848	1.887	0.287183	6.57071	5.00745e-11	1.12283e-09
Tmprss11f	12.756	2.95242	0.450326	6.55618	5.52043e-11	1.22855e-09
Crlf1	286.287	-1.07337	0.163807	-6.55263	5.65332e-11	1.25408e-09
4930539E08Rik	4.63299	-4.62752	0.707484	-6.54082	6.11827e-11	1.34999e-09
Tlr1	7.95148	-2.90546	0.444267	-6.53988	6.15664e-11	1.35702e-09
Jph2	455.826	2.44002	0.373794	6.52771	6.67833e-11	1.46577e-09
Gm15991	6.6933	-2.48835	0.381572	-6.5213	6.97017e-11	1.52336e-09
Lgr6	74.5927	3.5126	0.539968	6.5052	7.75877e-11	1.69037e-09
Ttyh3	2641.86	1.1213	0.172802	6.48893	8.64486e-11	1.86965e-09
3110070M22Rik	2.66778	-4.40963	0.679713	-6.48748	8.72843e-11	1.88576e-09
Cbr2	23.1224	-2.12661	0.32816	-6.48042	9.14676e-11	1.97336e-09
Pdzd2	48.7337	-2.35279	0.366702	-6.41609	1.39814e-10	2.94093e-09
P2ry2	27.9421	-2.40577	0.37514	-6.41299	1.42694e-10	2.99845e-09
Gm45250	43.0475	-1.09192	0.17033	-6.41062	1.44929e-10	3.04234e-09
Slc16a3	1248.53	2.11792	0.330891	6.40064	1.54727e-10	3.2349e-09
Fam117a	48.4337	1.99556	0.311865	6.39879	1.56615e-10	3.27107e-09
Gm16477	32.1372	1.06077	0.165845	6.39615	1.59342e-10	3.32133e-09
Ephb6	49.2374	-2.61393	0.408876	-6.39296	1.62708e-10	3.3881e-09
Mid1	224.81	-1.15497	0.180788	-6.38851	1.67515e-10	3.48118e-09
Arrdc3	599.455	-1.25831	0.197072	-6.38506	1.71328e-10	3.55686e-09
Gm5513	23.4224	1.51899	0.238339	6.37323	1.85086e-10	3.81572e-09
1700030C10Rik	2.1802	-4.66364	0.735477	-6.34097	2.28322e-10	4.66529e-09
Stc1	49.6402	-1.957	0.308757	-6.33831	2.32297e-10	4.73251e-09
Col5a1	1280.5	1.03897	0.164088	6.3318	2.42321e-10	4.93187e-09
Dkk3	990.593	-1.46863	0.232993	-6.30334	2.91295e-10	5.85955e-09
Duox1	139.797	1.10776	0.176007	6.29384	3.09702e-10	6.21173e-09
Slc2a13	35.0671	-1.72055	0.275269	-6.25045	4.09275e-10	8.06356e-09
Slc25a34	28.1043	-1.3239	0.212198	-6.23897	4.40456e-10	8.60925e-09
Gm13844	8.84694	-1.97749	0.317302	-6.23219	4.59968e-10	8.94843e-09
Zfp185	22.8454	-1.44915	0.232613	-6.22989	4.66761e-10	9.05507e-09
Ptprb	25.9654	-1.23763	0.198706	-6.22848	4.70984e-10	9.12846e-09
Sgms2	193.379	1.55935	0.250893	6.21518	5.1265e-10	9.89898e-09
Fndc3c1	1402.48	-1.14935	0.185619	-6.19197	5.94175e-10	1.13988e-08
Cbr1	317.993	-1.26549	0.20456	-6.18641	6.15502e-10	1.17861e-08
Esx1	7.94424	-2.31374	0.374159	-6.18384	6.25626e-10	1.19689e-08
Gm48550	4.39796	-3.91807	0.634628	-6.1738	6.66677e-10	1.27073e-08
Tgfbi	4.76246	-3.35556	0.545325	-6.15332	7.58763e-10	1.437e-08
Pcdhgb1	7.56543	2.53376	0.41236	6.14455	8.01931e-10	1.51185e-08
Pstpip1	39.4767	2.13004	0.346684	6.14403	8.04519e-10	1.51397e-08
Dlx6os1	159.784	-1.4554	0.237291	-6.13341	8.60127e-10	1.60694e-08
Rpl7a-ps11	10.0714	2.36285	0.385884	6.1232	9.17123e-10	1.7088e-08
Frat2	14.3069	1.73262	0.283547	6.11052	9.93079e-10	1.83711e-08
Ripor2	117.75	-1.18765	0.194651	-6.10145	1.05114e-09	1.93415e-08
Wnt5b	33.2655	1.14751	0.188327	6.09321	1.10671e-09	2.0274e-08
Serpinb8	77.2561	-2.8748	0.473653	-6.06944	1.2836e-09	2.3227e-08
Pcolce2	22.0335	-3.33351	0.549297	-6.06868	1.28967e-09	2.33081e-08
Gm33973	2.11757	-4.43631	0.731546	-6.06429	1.32537e-09	2.38371e-08
C430042M11Rik	27.3848	1.16484	0.192675	6.0456	1.48858e-09	2.65878e-08
Gm5596	14.3047	2.01145	0.332993	6.04051	1.53626e-09	2.73923e-08
Dnaja4	10.0598	7.25054	1.20098	6.03719	1.5682e-09	2.79376e-08
Gm45774	35.1186	-1.4879	0.246806	-6.02864	1.65348e-09	2.94063e-08
3830408C21Rik	17.0578	-1.57818	0.261834	-6.02739	1.66625e-09	2.95708e-08
Olfr1417	27.3622	1.48048	0.245993	6.0184	1.76146e-09	3.11662e-08
Oc90	9.22325	-2.34315	0.389583	-6.01451	1.80432e-09	3.18628e-08
Ccdc88b	7.13164	2.50079	0.415872	6.01336	1.81717e-09	3.20424e-08
Lrp1	1120.26	1.33367	0.221833	6.01205	1.8319e-09	3.22267e-08
Zfp979	39.1317	3.70483	0.61675	6.00702	1.88965e-09	3.31794e-08
C230037L18Rik	8.04748	-1.93376	0.32209	-6.00379	1.92767e-09	3.37611e-08
Adamts7	43.0029	1.03033	0.171836	5.99599	2.02247e-09	3.53319e-08
Hook1	73.2683	-4.88344	0.815017	-5.99183	2.07499e-09	3.61579e-08
Auts2	2.37702	-4.5029	0.751639	-5.99078	2.08842e-09	3.63613e-08
Thrb	35.3653	-4.24672	0.708988	-5.98984	2.10045e-09	3.654e-08
St6gal1	1513.01	-1.47871	0.246897	-5.98916	2.10932e-09	3.66636e-08
Rhbdl3	9.19984	2.12034	0.354212	5.98608	2.14957e-09	3.73319e-08
Cnnm1	407.499	1.02498	0.171489	5.97691	2.27413e-09	3.92974e-08
Cdhr4	328.148	-1.5442	0.259287	-5.95559	2.59139e-09	4.43361e-08
Wdr95	4.14258	-4.0246	0.675832	-5.95504	2.60015e-09	4.44493e-08
Hes1	109.179	-1.03243	0.173717	-5.9432	2.79511e-09	4.75077e-08
Itpa-ps1	39.5392	1.11022	0.186914	5.93974	2.8547e-09	4.84015e-08
Rlbp1	35.911	-1.53995	0.260112	-5.92032	3.2132e-09	5.40814e-08
Arhgef9	58.5429	-1.63573	0.277107	-5.90286	3.57261e-09	5.9839e-08
Enpp1	29.4504	-1.68021	0.284748	-5.9007	3.61972e-09	6.05791e-08
Zfp946	156.879	1.01268	0.17178	5.8952	3.74219e-09	6.23769e-08
Sema4g	169.54	1.05477	0.178931	5.89487	3.74967e-09	6.24422e-08
Gabra1	4.20415	-4.19494	0.714137	-5.87413	4.25065e-09	6.97854e-08
Qpct	10.93	-2.74746	0.470405	-5.84063	5.20045e-09	8.44738e-08
Tspan32	19.0039	-1.65445	0.284251	-5.82038	5.87123e-09	9.49617e-08
Adamtsl2	144.902	1.15791	0.199006	5.81844	5.9399e-09	9.59976e-08
Gm49405	29.2282	-1.17053	0.201464	-5.81013	6.24228e-09	1.00571e-07
Fas	3.3375	-4.36355	0.753162	-5.79364	6.8878e-09	1.10285e-07
Myh3	10.8409	2.00598	0.347267	5.77649	7.62742e-09	1.2147e-07
BC064078	2.33379	-4.14714	0.719084	-5.76726	8.05728e-09	1.27765e-07
AW046200	17.3025	-1.18546	0.205647	-5.76455	8.18736e-09	1.2959e-07
Fam161a	14.9745	1.85071	0.322461	5.73935	9.50425e-09	1.48171e-07
Snhg7os	17.4873	-2.2454	0.391655	-5.73313	9.85967e-09	1.5325e-07
Gm16374	44.0063	1.10607	0.193043	5.72965	1.00638e-08	1.55839e-07
Mylpf	26.1795	1.11531	0.19535	5.70927	1.1346e-08	1.74132e-07
Gng4	33.0595	2.1744	0.380984	5.70732	1.14771e-08	1.76014e-07
Hsd11b1	71.1235	-2.23535	0.392085	-5.70118	1.18978e-08	1.82196e-07
Ank3	28.6925	-1.7607	0.309805	-5.68326	1.32151e-08	2.00589e-07
Abcd2	5.79253	-2.54505	0.448519	-5.67435	1.39217e-08	2.10696e-07
Ccl5	115.076	-2.60842	0.460276	-5.66709	1.45245e-08	2.18861e-07
Gm12987	6.80927	2.82285	0.499078	5.65614	1.54819e-08	2.31602e-07
Olfml2b	11.5807	-2.6922	0.476323	-5.65205	1.58548e-08	2.36839e-07
Pde1c	162.297	-2.17923	0.38659	-5.63706	1.72974e-08	2.57831e-07
Pdgfd	1.69512	-4.33125	0.768919	-5.63291	1.77194e-08	2.63262e-07
Abca1	483.635	-1.21215	0.215428	-5.6267	1.83695e-08	2.71855e-07
Aldh1a7	3.49526	-3.88508	0.691401	-5.61914	1.91915e-08	2.82809e-07
Pcna-ps2	52.2221	1.21502	0.216299	5.61732	1.93937e-08	2.85382e-07
Lrrc75b	501.845	1.05396	0.187999	5.6062	2.06818e-08	3.03259e-07
Parm1	2.277	-4.68808	0.836558	-5.60401	2.09451e-08	3.06687e-07
Btc	2.36964	-4.45262	0.794991	-5.60084	2.13321e-08	3.11692e-07
Oas1g	4.1623	-4.16763	0.745408	-5.59108	2.25667e-08	3.28343e-07
Cyba	315.345	1.68084	0.300701	5.58974	2.2741e-08	3.30646e-07
Dlec1	23.5187	-1.04105	0.186274	-5.5888	2.28645e-08	3.32209e-07
6530437J22Rik	5.66799	2.78735	0.499195	5.5837	2.35453e-08	3.41143e-07
Olfm2	25.9119	1.20732	0.216304	5.58157	2.3836e-08	3.45115e-07
Hapln1	8.72413	-2.32127	0.415898	-5.58135	2.38656e-08	3.45302e-07
Gm7206	14.1964	1.49772	0.268571	5.57663	2.45227e-08	3.53821e-07
Cmtm5	109.621	-1.06112	0.190502	-5.57013	2.54542e-08	3.65479e-07
Cdc42ep2	27.4973	1.14963	0.206788	5.55945	2.70632e-08	3.86173e-07
Flnc	8.88121	2.04166	0.367825	5.55064	2.84631e-08	4.05311e-07
Pgbd1	27.1157	1.33172	0.240856	5.5291	3.21887e-08	4.55233e-07
Fscn1	37.4356	3.45957	0.625819	5.52806	3.23793e-08	4.57469e-07
Spin2c	18.8285	-1.24515	0.226143	-5.506	3.67076e-08	5.12496e-07
Zfp978	7.39953	3.77629	0.686084	5.50412	3.71022e-08	5.17657e-07
Nrip3	16.9252	-1.93343	0.352196	-5.48965	4.02725e-08	5.58878e-07
Gm48626	7.11049	-2.23313	0.407353	-5.48205	4.20432e-08	5.81504e-07
Tmem179	80.565	1.9526	0.358357	5.44876	5.0721e-08	6.88205e-07
Rab9b	4.87017	-2.56354	0.470728	-5.44591	5.15421e-08	6.97975e-07
Fam241a	99.244	-1.01137	0.186328	-5.42788	5.70259e-08	7.63255e-07
Rtp4	36.9171	-1.00895	0.185994	-5.42465	5.8069e-08	7.75214e-07
Mir670hg	99.3529	-1.04862	0.193414	-5.4216	5.90683e-08	7.86022e-07
Pecam1	11.9164	2.66684	0.492115	5.41914	5.98849e-08	7.94338e-07
Gm6204	45.3121	1.66772	0.307854	5.41726	6.052e-08	8.02248e-07
Cfap77	12.5524	1.55921	0.288189	5.41038	6.28905e-08	8.31013e-07
Gm8971	6.65277	2.53463	0.468645	5.40843	6.35803e-08	8.39593e-07
Gm16146	1.85516	-3.96422	0.733424	-5.40509	6.47763e-08	8.53211e-07
Rps15a-ps7	10.4304	1.46568	0.272844	5.37187	7.7925e-08	1.0133e-06
Gbp11	7.87141	-1.82172	0.339202	-5.37059	7.84785e-08	1.01879e-06
Hdc	6.29254	-2.23319	0.415863	-5.37001	7.87323e-08	1.02145e-06
4921523L03Rik	54.8422	-1.67378	0.312025	-5.36427	8.12769e-08	1.05052e-06
Nmnat2	102.708	-1.58124	0.294892	-5.36209	8.22664e-08	1.06198e-06
Dtx3l	267.484	-1.03333	0.192988	-5.35435	8.58645e-08	1.10633e-06
Btn1a1	1.60553	-4.28725	0.8022	-5.34437	9.07322e-08	1.16441e-06
Gm49494	18.4047	-1.22792	0.229963	-5.33966	9.31219e-08	1.19246e-06
Dock4	413.313	1.05761	0.198119	5.33827	9.38368e-08	1.20087e-06
Gm9247	73.2335	1.1073	0.207618	5.33334	9.64202e-08	1.23241e-06
P2rx1	9.55145	2.52628	0.473984	5.32988	9.82798e-08	1.25154e-06
Gm12892	12.2682	1.71306	0.321783	5.32366	1.01699e-07	1.2927e-06
Rps15a-ps3	22.7148	1.29697	0.244454	5.30556	1.12325e-07	1.41561e-06
Gm8430	21.4471	1.80627	0.340495	5.30482	1.12784e-07	1.42053e-06
Gm43300	19.9339	1.15144	0.217598	5.29158	1.21264e-07	1.51903e-06
Gm7488	16.5836	1.50909	0.285263	5.29017	1.22202e-07	1.52985e-06
Gm5451	15.5547	1.35557	0.256637	5.28203	1.27757e-07	1.59266e-06
Gm10101	11.4093	-1.36919	0.259451	-5.27726	1.31133e-07	1.6318e-06
Trim30a	40.6089	-3.31595	0.628381	-5.27698	1.31333e-07	1.63283e-06
Nnt	57.1125	-1.1222	0.213007	-5.26837	1.37641e-07	1.70766e-06
Samd9l	504.33	-1.48432	0.28179	-5.26747	1.3832e-07	1.71425e-06
Slc24a4	634.429	-1.42291	0.270566	-5.259	1.44838e-07	1.78838e-06
Nlrp1a	5.08644	2.91657	0.554816	5.25683	1.46558e-07	1.80639e-06
Slc5a10	6.50259	1.95178	0.371365	5.25569	1.47473e-07	1.8155e-06
Lgals3	6488.48	1.71108	0.325682	5.25384	1.4896e-07	1.82946e-06
Gm26621	12.952	-1.98713	0.378585	-5.24885	1.53055e-07	1.87642e-06
Scx	9.4517	-1.53182	0.292125	-5.24373	1.57365e-07	1.92357e-06
Ampd3	314.373	1.10477	0.210799	5.24087	1.59822e-07	1.949e-06
Sema6c	6.94109	1.97931	0.377735	5.23993	1.60638e-07	1.9578e-06
Gm37716	5.19995	-2.2914	0.437562	-5.23675	1.63427e-07	1.98478e-06
Pgam1-ps2	22.473	1.34306	0.25653	5.2355	1.64536e-07	1.99591e-06
Gm30246	5.21037	4.26385	0.814714	5.23356	1.66279e-07	2.01352e-06
Gm11518	46.4095	1.48299	0.283479	5.23137	1.68257e-07	2.03628e-06
Ssh3	43.156	1.74839	0.334562	5.22591	1.73298e-07	2.09484e-06
Ifit3b	13.0222	-1.57213	0.300877	-5.22516	1.74002e-07	2.10213e-06
Chst10	12.1414	-3.52295	0.674937	-5.21967	1.79242e-07	2.1604e-06
Gm20324	39.7162	-1.06732	0.204933	-5.20814	1.90743e-07	2.28836e-06
Pmepa1	516.475	-1.03222	0.198348	-5.20409	1.94946e-07	2.33203e-06
Lgals3bp	2499.28	-1.07679	0.207119	-5.1989	2.00467e-07	2.39256e-06
Lmod1	57.9043	1.13569	0.218475	5.19827	2.0115e-07	2.39933e-06
Gm4735	115.194	1.23274	0.237638	5.18745	2.13189e-07	2.52982e-06
Col10a1	31.0507	-1.94629	0.375296	-5.18601	2.14853e-07	2.54665e-06
4930447F24Rik	18.1538	2.11685	0.408348	5.18394	2.1725e-07	2.57211e-06
Gm9493	105.7	1.03249	0.199335	5.1797	2.22239e-07	2.62519e-06
Tcaf2	41.2992	-1.17264	0.226515	-5.17688	2.25623e-07	2.66212e-06
Gm16861	118.284	-1.11502	0.215552	-5.17287	2.3053e-07	2.71075e-06
Ntrk3	3.16626	-3.79716	0.73419	-5.17191	2.31719e-07	2.7201e-06
Gm5276	28.3957	1.29414	0.250589	5.1644	2.41209e-07	2.82192e-06
Arhgef28	20.9005	-1.62721	0.315357	-5.15991	2.47066e-07	2.88229e-06
Rpl19-ps6	28.3884	1.17178	0.22722	5.15701	2.50926e-07	2.91911e-06
AC121875.1	15.3488	2.05166	0.400483	5.12296	3.00774e-07	3.44486e-06
Alx4	13.1642	1.62873	0.318489	5.11392	3.15543e-07	3.60206e-06
Fhod3	32.7651	-2.06511	0.404239	-5.10862	3.24513e-07	3.68819e-06
Gm5855	66.1608	1.72726	0.338645	5.1005	3.38761e-07	3.8375e-06
Gm32090	12.104	-1.27332	0.250016	-5.09295	3.5253e-07	3.97825e-06
Nat8f5	3.97255	-2.51952	0.495039	-5.08955	3.58923e-07	4.04819e-06
Sema7a	154.068	-1.41138	0.277605	-5.08415	3.6927e-07	4.15584e-06
Itgb8	159.588	1.73737	0.342411	5.07394	3.89663e-07	4.37111e-06
Dennd2a	2131.33	1.01087	0.199394	5.06972	3.98402e-07	4.45884e-06
Gm49327	59.0144	1.13895	0.224895	5.06434	4.09812e-07	4.56991e-06
2810468N07Rik	16.9301	1.26436	0.249768	5.06214	4.14582e-07	4.61565e-06
Rpl19-ps1	16.1906	1.33496	0.26391	5.05839	4.22822e-07	4.70233e-06
Bdnf	89.6422	1.15156	0.227732	5.05665	4.26695e-07	4.74286e-06
Lncppara	31.9131	-1.1533	0.228176	-5.05443	4.31679e-07	4.79312e-06
Col6a3	2.33888	-3.43457	0.68099	-5.04349	4.57117e-07	5.06318e-06
Gm3788	27.252	1.32125	0.262119	5.04063	4.64001e-07	5.12728e-06
Tnfrsf10b	388.07	1.22088	0.242267	5.03941	4.66978e-07	5.15741e-06
Gm5687	7.67791	1.70347	0.338081	5.03863	4.68869e-07	5.17554e-06
Egr1	673.362	2.72744	0.541355	5.03817	4.69995e-07	5.18521e-06
Fam171a2	232.312	1.3312	0.264293	5.03684	4.73292e-07	5.21326e-06
Arfgef3	4510.96	1.01791	0.202282	5.03214	4.85029e-07	5.33135e-06
Lrrc32	10.476	4.08829	0.812436	5.03214	4.85043e-07	5.33135e-06
Gjb2	3437.4	-2.48319	0.493684	-5.02992	4.90676e-07	5.38755e-06
Arhgap20	18.7203	-1.74506	0.347344	-5.02403	5.05983e-07	5.54388e-06
Col20a1	64.6976	-1.18402	0.235724	-5.02292	5.0893e-07	5.57321e-06
Gm48445	5.25271	2.26745	0.451597	5.02095	5.14165e-07	5.6246e-06
Gm8337	51.7103	1.12488	0.224186	5.01762	5.23162e-07	5.71698e-06
Fam83f	10.9908	-1.34251	0.267739	-5.01422	5.32483e-07	5.8127e-06
Gm33707	6.93987	3.13327	0.6263	5.00282	5.64978e-07	6.13832e-06
Rapgef5	11.2246	-1.93944	0.388182	-4.99622	5.84645e-07	6.34534e-06
Gm28447	3.01659	3.58845	0.718724	4.99281	5.95081e-07	6.45185e-06
Aim2	2.80775	4.95931	0.994872	4.98487	6.20039e-07	6.70141e-06
Lef1	25.9134	-1.18035	0.237028	-4.97982	6.36449e-07	6.86444e-06
Gm45768	16.213	1.59123	0.319704	4.97718	6.45183e-07	6.94779e-06
Rpl32l	15.8594	1.31506	0.264565	4.97066	6.67248e-07	7.16306e-06
Col9a2	25.9751	-1.02628	0.206912	-4.95998	7.05009e-07	7.52554e-06
Gm6794	10.9159	2.2267	0.449236	4.95663	7.17275e-07	7.64466e-06
Ndrg2	8.11016	2.04405	0.412591	4.95419	7.26332e-07	7.7253e-06
Dusp5	14.1803	1.58644	0.320543	4.94925	7.45005e-07	7.90361e-06
Gm9755	42.9681	1.26236	0.255138	4.94773	7.50836e-07	7.95732e-06
Exoc3l4	141.58	1.04535	0.211478	4.9431	7.68902e-07	8.1363e-06
Gm6263	7.5677	2.06417	0.418357	4.93399	8.05676e-07	8.49507e-06
Fam81a	202.101	1.38917	0.281725	4.93094	8.18353e-07	8.61558e-06
Klhl34	5.11159	2.59879	0.527317	4.92832	8.29394e-07	8.7141e-06
Adamts13	17.6782	-2.47695	0.503161	-4.92277	8.5329e-07	8.92895e-06
Sytl4	37.9864	-3.62135	0.737607	-4.9096	9.12631e-07	9.48761e-06
Upp1	8.98612	-1.9279	0.392717	-4.90913	9.14808e-07	9.50547e-06
Immp2l	10.4792	-1.27304	0.259617	-4.90353	9.41298e-07	9.76602e-06
Naprt	18.0821	-1.18437	0.241596	-4.90227	9.47369e-07	9.81918e-06
Optc	21.0348	-1.27588	0.260711	-4.89385	9.88839e-07	1.02081e-05
Grm5	2.08962	-3.65401	0.746783	-4.893	9.93109e-07	1.0242e-05
Dennd2d	15.9079	-1.41002	0.288406	-4.88901	1.01345e-06	1.04362e-05
Prkg2	215.388	1.26814	0.25954	4.8861	1.02852e-06	1.05809e-05
Gm13668	15.7594	1.12924	0.231315	4.88185	1.05096e-06	1.0785e-05
Igfbp7	19.4506	2.79535	0.572787	4.88025	1.05951e-06	1.08512e-05
Gm6285	4.79787	2.3569	0.482986	4.87987	1.06158e-06	1.08671e-05
Trim25	239.155	1.46421	0.300159	4.87813	1.07097e-06	1.09524e-05
Pik3r5	62.8104	1.57741	0.32339	4.87772	1.07318e-06	1.09695e-05
Tagln2	10.1711	6.78275	1.39068	4.87729	1.07554e-06	1.09828e-05
Gm20661	164.139	-1.59764	0.327773	-4.87422	1.09241e-06	1.11441e-05
Camk4	19.9791	-1.0986	0.225456	-4.87278	1.10039e-06	1.1209e-05
Naip2	8.67406	-2.23894	0.459559	-4.87193	1.10511e-06	1.12515e-05
Gpr174	3.74813	-3.14589	0.645871	-4.87077	1.11162e-06	1.13066e-05
Car5b	13.0233	-1.40714	0.289063	-4.86794	1.12765e-06	1.14472e-05
Gm10327	36.6861	1.0537	0.216597	4.86479	1.14577e-06	1.15745e-05
Rps2-ps13	15.1421	1.57624	0.324238	4.86135	1.16586e-06	1.17717e-05
Olfml1	34.1133	5.0941	1.04927	4.85489	1.20454e-06	1.21091e-05
Fcgr4	9.59863	2.66565	0.549326	4.85259	1.21859e-06	1.22266e-05
Oas1a	10.0941	-2.33964	0.482472	-4.84928	1.23913e-06	1.24147e-05
Rpl18-ps2	30.6074	1.82459	0.376431	4.84708	1.25293e-06	1.25408e-05
Asb2	269.373	-1.45594	0.300483	-4.84535	1.26389e-06	1.26399e-05
Gm33869	17.0012	1.22032	0.252163	4.83942	1.30219e-06	1.29712e-05
Bok	16.5769	1.54677	0.319706	4.8381	1.31087e-06	1.30514e-05
Podxl	1.75297	-3.6811	0.7614	-4.83465	1.33377e-06	1.32667e-05
Gm44154	52.1939	-1.26084	0.260977	-4.83122	1.35698e-06	1.34781e-05
Gm22303	17.0516	-2.43574	0.50492	-4.824	1.40704e-06	1.39419e-05
Gm6170	147.494	1.3338	0.276766	4.81924	1.44107e-06	1.42382e-05
Smt3h1-ps	22.0282	-1.27432	0.264981	-4.80909	1.51622e-06	1.49063e-05
Rn7s2	7.72897	2.1645	0.450116	4.80876	1.51868e-06	1.49196e-05
Nudt17	29.1055	1.22524	0.254841	4.80785	1.52564e-06	1.49692e-05
Svep1	1.20635	-3.93024	0.817469	-4.80781	1.52589e-06	1.49692e-05
Gm45397	2.62278	-4.0454	0.841408	-4.80789	1.5253e-06	1.49692e-05
Rgs4	2.30574	-3.26544	0.679289	-4.80714	1.53106e-06	1.50057e-05
Gm3830	6.2424	-2.17195	0.451853	-4.80675	1.534e-06	1.50265e-05
Gm10369	2.69178	4.34549	0.904331	4.80519	1.54601e-06	1.51236e-05
Art1	16.8638	2.01715	0.419835	4.80462	1.55042e-06	1.51525e-05
Gm2000	106.854	1.17313	0.244233	4.80332	1.56053e-06	1.5244e-05
Gm4876	78.4745	-1.00917	0.21033	-4.79801	1.60248e-06	1.56096e-05
Gm10036	80.8438	1.37544	0.286766	4.7964	1.61546e-06	1.57288e-05
Csnk2a1-ps	3.21611	3.61837	0.754463	4.79595	1.61906e-06	1.57563e-05
Gm41041	5.88911	2.02115	0.421907	4.7905	1.66366e-06	1.61525e-05
Gm4491	2.68015	-3.4958	0.729881	-4.78954	1.67162e-06	1.62221e-05
Gm43267	14.2897	-1.09295	0.228481	-4.78356	1.72221e-06	1.66818e-05
Gm7785	14.5447	1.60687	0.335999	4.78237	1.73243e-06	1.6773e-05
4930503E24Rik	4.80192	3.49374	0.731054	4.77905	1.76129e-06	1.70206e-05
Gm6254	29.5263	-3.24068	0.678628	-4.77534	1.79402e-06	1.73288e-05
Gm48969	3.18279	4.56985	0.957012	4.77513	1.79595e-06	1.73394e-05
Trim12c	12.5228	-2.23563	0.46848	-4.77209	1.82325e-06	1.75865e-05
Ccdc65	28.8773	-1.33933	0.280969	-4.76683	1.87145e-06	1.80095e-05
Rgs11	28.4985	1.26949	0.266559	4.76249	1.91217e-06	1.83673e-05
Il15ra	9.82067	-2.02821	0.426121	-4.75972	1.93862e-06	1.85697e-05
Gm49169	2.9099	4.50613	0.948408	4.75125	2.02164e-06	1.92492e-05
Gm26569	3.07803	-2.77566	0.584586	-4.74807	2.05365e-06	1.95181e-05
Rgs14	74.4001	-1.15723	0.243814	-4.74639	2.07082e-06	1.96723e-05
Gm2991	9.99749	1.66838	0.35169	4.7439	2.09639e-06	1.98696e-05
Gm6363	12.5001	1.36877	0.288799	4.73954	2.14205e-06	2.02746e-05
Shank1	50.8858	1.63896	0.346158	4.73473	2.19345e-06	2.07327e-05
Cemip	12.4906	-1.61986	0.342335	-4.7318	2.22541e-06	2.10112e-05
Trim12a	5.97984	-2.8027	0.594018	-4.71821	2.37931e-06	2.23569e-05
Eml1	136.899	-1.22936	0.260588	-4.71765	2.38589e-06	2.23984e-05
Gm37584	13.0601	-1.11223	0.235802	-4.71678	2.39609e-06	2.24839e-05
Apobec1	31.4995	-2.21423	0.46947	-4.71644	2.40008e-06	2.25112e-05
Gm18537	9.01974	1.93711	0.411862	4.7033	2.55996e-06	2.39025e-05
Mtus1	2.16745	-4.01081	0.852914	-4.70248	2.57026e-06	2.39879e-05
Gm13215	4.74703	2.34394	0.499108	4.69626	2.64967e-06	2.46846e-05
Rasal1	5.96406	-1.90864	0.406437	-4.69603	2.6527e-06	2.47017e-05
Adamts17	3.44282	-2.7205	0.579682	-4.69309	2.69114e-06	2.50035e-05
Gm8623	11.7275	1.49749	0.319193	4.69149	2.71222e-06	2.51655e-05
Gm13226	19.9259	1.5058	0.321156	4.68869	2.74958e-06	2.54437e-05
Ddc	5.45848	2.45264	0.523201	4.68775	2.76224e-06	2.552e-05
Gm6580	9.56295	1.9055	0.406489	4.68771	2.76275e-06	2.552e-05
Gm18890	7.66293	-1.67436	0.357409	-4.68472	2.80342e-06	2.58727e-05
Scube3	247.719	-1.21741	0.260033	-4.68175	2.84435e-06	2.6227e-05
Vmn1r181	11.3668	-1.49798	0.320158	-4.67889	2.88432e-06	2.65719e-05
Lbx1	7.97367	1.8669	0.399051	4.67834	2.89202e-06	2.6631e-05
Gdap1l1	18.0235	1.34001	0.286931	4.67016	3.00959e-06	2.76768e-05
Apbb1	61.0424	1.15185	0.246743	4.66821	3.0384e-06	2.78921e-05
Nmb	13.2375	1.51629	0.324919	4.66666	3.06128e-06	2.80773e-05
Adssl1	117.173	1.12654	0.241498	4.66482	3.08889e-06	2.83055e-05
Gm35696	14.2003	1.63505	0.350652	4.66288	3.11808e-06	2.85477e-05
Gm10443	6.50079	2.35024	0.504294	4.66046	3.15497e-06	2.88727e-05
Gm10425	20.1344	1.38478	0.297405	4.65621	3.22078e-06	2.93583e-05
Gm15726	19.0541	-1.28179	0.275292	-4.6561	3.22255e-06	2.93615e-05
Gm7507	22.4698	1.17562	0.252743	4.65142	3.2965e-06	3.00089e-05
Gm3200	33.7372	1.06855	0.229734	4.65126	3.29917e-06	3.002e-05
Tmprss9	7.10889	-1.49828	0.322158	-4.65074	3.30747e-06	3.00823e-05
Hmgb1-ps1	33.7021	1.18131	0.254028	4.6503	3.31449e-06	3.0133e-05
Gm13597	84.8886	1.01005	0.217285	4.64849	3.34379e-06	3.0386e-05
Gm5869	182.12	1.06809	0.23019	4.64004	3.48335e-06	3.15435e-05
Amh	15.0798	-1.08511	0.23392	-4.63884	3.50373e-06	3.17003e-05
Gm7536	103.009	1.36956	0.295388	4.63648	3.54396e-06	3.19945e-05
Mmp17	49.0324	1.32332	0.285761	4.63088	3.64106e-06	3.27427e-05
Eif5al3-ps	14.4345	1.57543	0.340315	4.62934	3.6684e-06	3.29742e-05
Apln	38.0449	-1.19803	0.258854	-4.62819	3.6887e-06	3.31279e-05
Aspg	50.5423	-1.09774	0.237503	-4.62202	3.80027e-06	3.4012e-05
Gm4335	40.0517	1.37955	0.29928	4.60954	4.03552e-06	3.59467e-05
Def6	395.537	1.08959	0.236435	4.60841	4.05768e-06	3.61285e-05
Gm45869	136.02	-1.01366	0.220366	-4.5999	4.22695e-06	3.7549e-05
Scarna13	15.5502	-1.09759	0.238669	-4.59879	4.24944e-06	3.77062e-05
Rpl6l	49.3227	1.61988	0.352986	4.58906	4.45239e-06	3.93051e-05
Fhdc1	70.2082	-1.19044	0.259448	-4.58835	4.46769e-06	3.94234e-05
Srp54b	169.477	3.87259	0.844676	4.58471	4.54625e-06	4.00654e-05
Gm2147	2.87576	3.43679	0.751311	4.57439	4.77616e-06	4.18247e-05
Gm5791	22.8717	1.42201	0.310863	4.57439	4.77615e-06	4.18247e-05
Gm17098	7.90889	-1.4978	0.327677	-4.57097	4.85467e-06	4.24405e-05
Bco2	11.7365	-1.40825	0.308128	-4.57035	4.86917e-06	4.25493e-05
Fyb	38.1719	-1.43399	0.314088	-4.56555	4.98195e-06	4.33884e-05
Stum	63.7982	-2.8936	0.633885	-4.56486	4.99824e-06	4.3512e-05
Gm43923	2.7593	-2.87094	0.629243	-4.56253	5.05416e-06	4.39803e-05
Rpl36-ps12	100.337	1.17705	0.258169	4.55922	5.13444e-06	4.4604e-05
Gm15459	26.1624	1.43432	0.315604	4.54467	5.50206e-06	4.74677e-05
Abca6	1.46102	-4.02281	0.885763	-4.54163	5.582e-06	4.81088e-05
Rps13-ps1	58.6646	1.34875	0.297019	4.54096	5.59999e-06	4.82437e-05
Gm30918	1.89712	-3.76208	0.829234	-4.53681	5.71119e-06	4.91609e-05
9330159M07Rik	3.64298	-2.35296	0.519822	-4.52647	5.99779e-06	5.14568e-05
Rpsa-ps1	14.3069	1.1824	0.261811	4.51626	6.29409e-06	5.37984e-05
Qrich2	10.1689	1.62037	0.359062	4.51279	6.39813e-06	5.46201e-05
Dnah10	18.3172	-1.27493	0.283209	-4.50172	6.74071e-06	5.72615e-05
Gm30055	6.11064	-1.50991	0.33551	-4.50033	6.7848e-06	5.75888e-05
6030407O03Rik	1.17376	-3.76138	0.837165	-4.493	7.02256e-06	5.9485e-05
Grik3	11.1476	1.4015	0.311992	4.4921	7.05254e-06	5.97146e-05
Hey1	1.74104	-3.35431	0.746846	-4.49129	7.07918e-06	5.99157e-05
Baiap2l2	13.63	1.63347	0.363846	4.48946	7.14051e-06	6.03854e-05
Esr1	73.4746	-2.59664	0.578429	-4.48912	7.15192e-06	6.04572e-05
Wnk2	90.084	-2.35495	0.525077	-4.48497	7.29257e-06	6.15959e-05
Colca2	1.09048	-3.7082	0.829293	-4.47153	7.76629e-06	6.51721e-05
Pygm	27.7846	1.78044	0.398204	4.47116	7.77953e-06	6.52567e-05
Pth1r	11.0296	-1.28299	0.287048	-4.46961	7.83613e-06	6.57049e-05
Lmo2	11.5084	-1.98199	0.444106	-4.46287	8.08673e-06	6.76692e-05
Gm47862	1.36042	-3.92525	0.881233	-4.45426	8.41811e-06	7.02719e-05
Slco1a4	1.94495	-3.27228	0.734716	-4.4538	8.43626e-06	7.03951e-05
Gm34939	22.2742	-1.39998	0.314453	-4.4521	8.50328e-06	7.08686e-05
Gm43549	17.449	1.40401	0.315517	4.44985	8.5929e-06	7.15022e-05
Gm43279	8.40714	-1.65578	0.372137	-4.44938	8.61167e-06	7.16279e-05
Gm5900	8.56869	1.89477	0.425966	4.44818	8.65998e-06	7.20008e-05
Pclo	27.4719	1.92141	0.431981	4.44789	8.67164e-06	7.20689e-05
Gm7936	23.9284	2.02829	0.456124	4.44679	8.71626e-06	7.24107e-05
Rpl17-ps10	36.6108	1.31469	0.295692	4.44615	8.74234e-06	7.25692e-05
Rnf150	6.0053	-2.24515	0.505355	-4.44273	8.88267e-06	7.3616e-05
Gm11249	14.0381	1.42561	0.321521	4.43395	9.25211e-06	7.64332e-05
Gm5566	11.5258	1.57713	0.356215	4.42745	9.53523e-06	7.86153e-05
Stra6	1.69173	-3.41731	0.772372	-4.42444	9.6692e-06	7.95932e-05
Gm13292	8.35129	1.47482	0.333772	4.41865	9.93182e-06	8.15629e-05
Gm2225	11.4442	1.60293	0.362765	4.41865	9.9321e-06	8.15629e-05
Klhl38	1.87442	-3.16216	0.716449	-4.41366	1.01639e-05	8.32026e-05
Kcnj13	8.83534	-2.41559	0.547893	-4.40887	1.03912e-05	8.48952e-05
Efcab1	9.80633	-1.22594	0.278177	-4.40706	1.04781e-05	8.55722e-05
Grip1os1	1.05056	-3.65767	0.830552	-4.40391	1.06319e-05	8.66572e-05
Gm12355	20.3508	1.6137	0.366668	4.40099	1.07759e-05	8.76924e-05
Gm12182	35.7569	1.43045	0.325387	4.39614	1.10191e-05	8.94803e-05
Prelp	39.0456	-1.4758	0.335895	-4.39363	1.11473e-05	9.04307e-05
Gm17382	11.4428	-1.56438	0.356125	-4.39277	1.11915e-05	9.0754e-05
Pdzk1ip1	2.84441	3.71559	0.846646	4.3886	1.14084e-05	9.23324e-05
Lrfn1	44.955	1.11984	0.255761	4.37846	1.1952e-05	9.64678e-05
Rpl21-ps11	28.6337	1.98372	0.453304	4.37613	1.20805e-05	9.73157e-05
Cd248	45.0967	1.07292	0.245215	4.37541	1.21206e-05	9.76009e-05
4632428C04Rik	1.67948	-4.32991	0.990557	-4.37119	1.23572e-05	9.92748e-05
Gm1840	117.435	1.15786	0.264933	4.37039	1.24023e-05	9.95981e-05
Rps16-ps2	224.413	1.69919	0.389319	4.36451	1.27408e-05	0.000102
Rps19-ps7	12.2214	1.74715	0.400898	4.35808	1.31208e-05	0.00010484
Fkbp11	507.111	-1.14967	0.264212	-4.35131	1.35324e-05	0.000107743
Gm17147	3.80807	-1.98324	0.456447	-4.34495	1.3931e-05	0.000110525
Caly	2.27363	3.20311	0.738105	4.33964	1.42715e-05	0.000112988
Wnt11	3.86555	4.4756	1.03172	4.33801	1.43781e-05	0.000113746
Fgfr3	226.256	-1.10008	0.253588	-4.33807	1.4374e-05	0.000113746
Sema3f	65.698	1.4018	0.323319	4.33564	1.45335e-05	0.000114799
Gm15122	25.8856	-1.04466	0.24172	-4.32176	1.54789e-05	0.000121296
Wt1	4.89399	-2.27359	0.526349	-4.31955	1.56345e-05	0.00012247
Cxxc4	4.72114	-2.49174	0.578526	-4.30705	1.65448e-05	0.000128966
Ptprz1	2.20575	-3.33041	0.773873	-4.30356	1.68075e-05	0.000130916
Gm48909	6.12346	1.60441	0.372882	4.30273	1.68707e-05	0.000131286
Gm10420	13.8622	1.36449	0.317153	4.30231	1.69028e-05	0.00013146
Ftl1-ps2	38.4038	1.52464	0.354482	4.30102	1.70013e-05	0.000131978
Gm13007	10.9243	2.05781	0.47963	4.29042	1.78339e-05	0.000137925
Gm19587	5.70912	1.71889	0.400917	4.28739	1.80787e-05	0.00013961
Supt4b	7.44647	1.70943	0.398906	4.28528	1.82508e-05	0.000140833
Rps19-ps2	4.17098	2.29693	0.536522	4.28115	1.85934e-05	0.000143051
4931408C20Rik	1.58949	-3.60188	0.841442	-4.2806	1.86388e-05	0.000143294
Rybp-ps	6.56561	1.80692	0.422847	4.27322	1.92669e-05	0.00014752
Atp8b3	12.7113	-1.56924	0.367543	-4.26953	1.95882e-05	0.000149704
AC164424.1	1.4094	-3.85947	0.906469	-4.2577	2.06541e-05	0.000157097
Ddx60	8.28307	-1.78888	0.420219	-4.25702	2.07174e-05	0.00015752
Slc36a3	3.19715	-2.0969	0.492623	-4.2566	2.07555e-05	0.000157637
Tpt1-ps5	7.98235	1.45623	0.342263	4.2547	2.09326e-05	0.000158808
Rasd2	30.337	-1.68607	0.396371	-4.25378	2.10196e-05	0.000159409
Gm27028	4.6904	-2.17275	0.51093	-4.25255	2.1135e-05	0.000159991
Dusp9	49.4382	1.01626	0.239181	4.24893	2.14797e-05	0.000162355
Gm15784	6.31691	1.85216	0.435921	4.24886	2.14864e-05	0.000162355
Gm7232	81.0095	1.29273	0.304385	4.24703	2.16627e-05	0.000163508
Gm15590	85.5023	1.94984	0.459987	4.23889	2.24626e-05	0.000169114
Fkbp1b	12.8252	1.31806	0.310952	4.23877	2.24743e-05	0.000169141
Gm5780	12.718	1.58405	0.37374	4.23838	2.25138e-05	0.000169377
Neurl1a	13.1059	1.47016	0.34698	4.23701	2.26516e-05	0.000170166
Ell2	166.212	-1.03392	0.245151	-4.21748	2.47048e-05	0.000184454
Gm17396	4.76883	-1.90908	0.452915	-4.2151	2.49668e-05	0.000186256
A930033H14Rik	12.9397	-1.17377	0.278502	-4.21458	2.50243e-05	0.000186503
Gm11814	25.7236	1.86676	0.443224	4.21178	2.53362e-05	0.00018876
B230317F23Rik	2.45942	-2.53405	0.601873	-4.21027	2.55066e-05	0.000189756
Gm43759	15.3492	-1.3924	0.330786	-4.20936	2.56096e-05	0.000190317
Rpl34-ps1	22.036	1.34213	0.319585	4.19961	2.67373e-05	0.000197705
Gm5898	23.962	1.32635	0.315876	4.19897	2.68137e-05	0.000198058
Gm14586	302.844	1.04586	0.249738	4.18783	2.81638e-05	0.000207071
Naip6	1.29428	-3.26715	0.78073	-4.18474	2.85491e-05	0.00020954
Gm5865	6.28528	1.90398	0.455118	4.18348	2.87079e-05	0.000210474
Gm5874	9.22481	2.22349	0.53171	4.18178	2.89237e-05	0.000211981
Gm11688	10.147	1.44653	0.346107	4.17942	2.92259e-05	0.000213667
Mest	795.516	-1.17354	0.28089	-4.17794	2.94167e-05	0.00021491
Mmrn2	3.93854	3.58734	0.859142	4.17549	2.97339e-05	0.000216845
Coro2a	5.99256	2.78305	0.668355	4.16404	3.1267e-05	0.000226987
Gm14409	17.1014	1.65384	0.398091	4.15442	3.26119e-05	0.000235759
Gm11539	32.3447	1.46672	0.353193	4.15275	3.28509e-05	0.000236908
Gja1	1676.19	-1.08674	0.262161	-4.1453	3.39369e-05	0.000244315
Calr4	101.156	1.17397	0.283261	4.14449	3.40573e-05	0.000245097
AC154683.1	19.0548	1.27819	0.308758	4.1398	3.47608e-05	0.000249639
Chrnb1	38.4034	1.35035	0.326313	4.1382	3.50039e-05	0.000251211
Sez6	6.01807	-3.00229	0.725645	-4.13741	3.51251e-05	0.000251987
Gm7429	6.84888	1.6473	0.398563	4.13309	3.57921e-05	0.000256423
Gm29257	13.9762	2.36893	0.573159	4.13311	3.57881e-05	0.000256423
Rasgef1c	4.39509	3.31842	0.803173	4.13164	3.60187e-05	0.00025769
Glipr2	254.111	1.14367	0.277071	4.12772	3.66383e-05	0.000261671
Rpl7-ps7	31.8697	1.48801	0.360507	4.12754	3.66659e-05	0.000261779
9030612E09Rik	8.37671	-1.20749	0.292567	-4.12724	3.67141e-05	0.000261942
Ptchd1	11.1713	-2.65815	0.644228	-4.1261	3.68973e-05	0.000263068
Rasa4	10.9927	1.31564	0.31988	4.11292	3.9069e-05	0.000276553
Gm2614	34.3748	1.46589	0.35643	4.1127	3.91053e-05	0.000276716
Gm14414	4.65846	2.04911	0.498615	4.1096	3.96339e-05	0.000280073
Gm6961	1.96085	3.80397	0.926963	4.10369	4.06605e-05	0.000286741
Adamts19	3.81618	5.35717	1.30548	4.1036	4.06769e-05	0.000286759
Elf5	25.2868	-1.28822	0.315244	-4.08642	4.3808e-05	0.000306579
Lrriq1	1.11422	-3.65917	0.895558	-4.08591	4.39041e-05	0.000306899
Plcg2	340.769	-1.03061	0.252816	-4.0765	4.57181e-05	0.000318184
Gm13611	6.67412	2.34703	0.575847	4.07579	4.58582e-05	0.000318837
Gm9144	13.5667	1.49424	0.366802	4.07369	4.62748e-05	0.00032141
Gm5160	13.3298	1.25332	0.307912	4.07039	4.69351e-05	0.000325778
Rps3a3	79.9335	1.05589	0.259596	4.06741	4.75384e-05	0.000329635
Chchd2-ps	30.1791	1.60895	0.395661	4.06649	4.77257e-05	0.000330822
Gm2381	1.69389	4.66675	1.1498	4.05873	4.93398e-05	0.000340984
Gm5896	13.7347	1.81252	0.447124	4.05373	5.04067e-05	0.000347315
Gm9843	71.3042	1.26686	0.312658	4.05191	5.08022e-05	0.000349575
Rassf5	9.51462	-1.21647	0.300386	-4.04969	5.12852e-05	0.000352665
Gm37025	12.0685	1.14727	0.283337	4.04912	5.14103e-05	0.00035329
Clcf1	17.6575	1.36238	0.336473	4.04902	5.14336e-05	0.000353333
Spint1	23.2522	2.32306	0.573754	4.04888	5.14637e-05	0.000353423
Gm12366	10.3337	1.46719	0.362522	4.04718	5.18377e-05	0.000355637
Gm26620	12.9494	-1.16921	0.288906	-4.04703	5.18721e-05	0.000355756
Rpl9-ps6	27.2276	1.8337	0.453163	4.04645	5.19996e-05	0.000356277
1700029J07Rik	6.39256	-1.44761	0.358029	-4.04326	5.27128e-05	0.00036021
Gm15880	3.74189	-2.18546	0.540817	-4.04103	5.3217e-05	0.000363296
Hist1h2bg	16.594	-1.33086	0.329605	-4.03776	5.39647e-05	0.000367915
1700022I11Rik	12.2061	1.87165	0.463687	4.03646	5.42641e-05	0.000369713
Gm37108	8.68374	1.76231	0.436627	4.03619	5.43258e-05	0.000370012
Gm19385	75.5366	-1.21786	0.301767	-4.03576	5.44248e-05	0.000370443
Tmem117	53.0257	-2.27202	0.563189	-4.0342	5.4789e-05	0.000372677
Tmem121b	7.8165	1.25106	0.310423	4.03018	5.57335e-05	0.00037848
Gm9432	10.9899	1.36107	0.33786	4.02851	5.61307e-05	0.000380865
Rpl9-ps7	35.2779	1.57496	0.391325	4.0247	5.70486e-05	0.00038665
Atp8b4	3.48506	-2.35735	0.585718	-4.02473	5.70418e-05	0.00038665
Ifitm3	487.571	-1.3484	0.335067	-4.02427	5.71515e-05	0.000386968
Stap2	20.3718	1.30974	0.326041	4.01709	5.89211e-05	0.000397521
Rnf182	1.32505	-3.54193	0.882772	-4.01228	6.01352e-05	0.000405316
Drd1	25.8681	-1.40741	0.350854	-4.0114	6.03606e-05	0.000406703
Igfbp6	8.5234	-1.18569	0.295687	-4.00996	6.07287e-05	0.000408978
Eno2	534.105	1.5669	0.39091	4.00833	6.11495e-05	0.000411216
Laptm5	2.50135	-2.35137	0.587576	-4.00181	6.28596e-05	0.000421349
Il11	24.4154	2.45241	0.612975	4.00084	6.31192e-05	0.000422678
H2-K2	15.9438	1.29071	0.32309	3.99488	6.47259e-05	0.000432041
Gm43295	3.14253	3.04774	0.763026	3.99427	6.48927e-05	0.000433015
Rassf6	2.38775	2.78287	0.69753	3.98961	6.61828e-05	0.000440631
AC125028.1	24.5307	1.18892	0.298077	3.98863	6.64552e-05	0.000441592
Rpl31-ps11	28.1913	1.43503	0.360033	3.98582	6.72474e-05	0.000446284
Gm8146	15.9964	1.59502	0.400235	3.9852	6.74226e-05	0.000447303
Gm18705	4.39767	1.94328	0.487689	3.98466	6.75758e-05	0.000448033
Pcdhb5	11.9885	-1.22494	0.307539	-3.98303	6.80412e-05	0.000450542
Gm20541	1.36644	-3.06907	0.771031	-3.98048	6.87762e-05	0.000454973
Acsl6	35.0865	-1.21929	0.306798	-3.97426	7.05991e-05	0.000466404
Gm10120	14.0001	1.57144	0.395622	3.97207	7.12502e-05	0.000469988
AC122392.1	6.0906	1.84036	0.463645	3.96933	7.20744e-05	0.000474217
Ttll11	16.7228	1.35	0.34044	3.96546	7.32534e-05	0.00048121
Mgam	1.3694	-3.92039	0.988861	-3.96455	7.35333e-05	0.00048259
Gm5139	4.38577	2.14753	0.542729	3.95692	7.59227e-05	0.000497326
Wnt10a	9.17397	2.43922	0.617405	3.95077	7.79012e-05	0.000508678
Gm26917	3552.83	-1.01335	0.256707	-3.9475	7.89715e-05	0.000514694
Gm6223	14.8284	1.68475	0.426968	3.94584	7.95215e-05	0.000517627
Plau	3.99355	-2.49914	0.633424	-3.94545	7.96513e-05	0.000518309
Gm12034	16.3787	1.07029	0.271414	3.94339	8.03369e-05	0.000522114
Gm38279	9.92888	1.88886	0.47944	3.93972	8.15761e-05	0.000529338
Gm6520	16.3371	1.13107	0.287126	3.93928	8.17256e-05	0.000530142
Gm9625	80.5961	1.02983	0.261602	3.93661	8.26397e-05	0.000535066
Gm14138	7.87575	1.30722	0.332348	3.93328	8.37937e-05	0.000541016
Rem2	8.67782	1.41382	0.359905	3.92832	8.55419e-05	0.000551616
Gm15491	7.19277	-1.72333	0.438939	-3.92611	8.63291e-05	0.000555655
Gm38335	6.19677	-1.74161	0.443753	-3.92473	8.68275e-05	0.000558342
Jcad	312.022	-1.11213	0.283832	-3.91827	8.91851e-05	0.000571728
Gm12709	12.7526	1.11849	0.28607	3.90985	9.23523e-05	0.000590584
Arhgap45	8.07352	-1.17825	0.301395	-3.90933	9.25523e-05	0.000591666
Atf3	202.779	1.09179	0.279452	3.90691	9.34855e-05	0.000596445
Ica1l	17.8751	-1.18608	0.303683	-3.90565	9.39727e-05	0.000598899
Rab44	5.13484	-1.61253	0.413271	-3.90186	9.54571e-05	0.000607425
Gm26768	5.9511	-1.67506	0.429315	-3.90171	9.55159e-05	0.000607613
Rps25-ps1	11.4737	1.3822	0.354416	3.89995	9.62106e-05	0.000611656
Gm40557	1.51526	4.07275	1.04489	3.89778	9.7077e-05	0.000616408
Trim30d	1.70642	-3.26072	0.837133	-3.8951	9.81568e-05	0.000622883
Gm6581	5.47031	1.91862	0.492642	3.89455	9.83826e-05	0.000623784
Eef1a2	1.87792	-2.87652	0.739057	-3.89215	9.93612e-05	0.000628792
Gm48690	3.67853	2.56814	0.660103	3.89051	0.000100034	0.000632277
Rpl17-ps3	5.22703	1.57336	0.404766	3.88708	0.000101457	0.000640099
Gm49353	2.92671	2.60645	0.670816	3.88549	0.000102125	0.000643924
Mroh6	8.74344	-1.49558	0.385247	-3.88212	0.00010355	0.00065211
Lzts1	2.68978	-2.52482	0.651322	-3.87646	0.000105988	0.000665242
Gm17655	9.14484	1.16406	0.300456	3.87431	0.000106925	0.000669908
Rab11fip5	75.1718	1.34046	0.34601	3.87406	0.000107037	0.000670404
Txlnb	22.954	1.21271	0.313292	3.87087	0.00010845	0.000678229
Zpld1	8.23769	-1.75166	0.452571	-3.87046	0.000108631	0.000678951
Gm5511	11.9977	1.22418	0.316561	3.86712	0.000110128	0.000686915
Gm49312	5.31737	-1.47943	0.383314	-3.85957	0.000113586	0.000706514
Gm8113	1.12427	-3.08653	0.800128	-3.85754	0.000114532	0.000711756
Gm20089	8.49724	-2.14828	0.556903	-3.85755	0.000114529	0.000711756
Duoxa1	8.70869	1.99176	0.516714	3.85467	0.000115886	0.000719093
Gm4342	8.65369	1.82945	0.474601	3.85471	0.000115866	0.000719093
Gm10051	3.13607	2.39128	0.621644	3.8467	0.000119719	0.000739111
Gm15610	10.3913	2.07134	0.538571	3.84599	0.000120066	0.000740261
Dlx6os2	11.1199	-1.373	0.357496	-3.8406	0.000122732	0.000755015
Pde1a	5.96291	2.33412	0.607842	3.84002	0.000123026	0.000756595
Gm5499	23.7488	1.44215	0.375966	3.83584	0.000125138	0.000766627
Gm6474	2.17278	4.62732	1.20724	3.83296	0.000126613	0.000774287
Atp2b4	21.5672	-1.42637	0.372476	-3.82942	0.000128444	0.000784331
Gm8745	1.57446	4.13688	1.08036	3.82916	0.000128581	0.000784937
Gm5055	10.2311	1.73575	0.453415	3.82816	0.000129104	0.000787664
Arhgdig	3.22601	2.26553	0.592303	3.82496	0.000130794	0.000796566
A830073O21Rik	8.55355	-1.49793	0.392146	-3.81983	0.000133543	0.000810348
Gm7019	2.05677	4.45596	1.16654	3.81979	0.000133565	0.000810348
Hspg2	8567.27	1.00651	0.263541	3.81917	0.0001339	0.000811667
Gm43110	6.03519	1.63044	0.426997	3.81839	0.000134325	0.000813763
Rpl31-ps17	10.9946	1.16434	0.305002	3.81748	0.000134819	0.000816522
Gm10154	4.14021	2.00503	0.525553	3.81509	0.000136134	0.000823283
Wnt4	5.10645	-1.65215	0.43316	-3.81417	0.00013664	0.000825135
Rtn4rl1	39.9737	1.30092	0.341387	3.81068	0.000138583	0.000835651
Gm2387	30.7005	1.26892	0.333072	3.80975	0.000139109	0.000837972
H2-K1	261.472	1.63363	0.428843	3.80939	0.000139308	0.000838562
Adamts14	772.512	1.02229	0.268423	3.80849	0.000139817	0.000841163
Oas1b	4.04913	-1.75761	0.461755	-3.80637	0.000141019	0.000847159
Gm6695	3.00596	2.15577	0.566359	3.80637	0.000141023	0.000847159
Gm6286	6.5288	1.5783	0.414679	3.80609	0.000141183	0.000847878
Gm5599	3.64656	2.92276	0.76857	3.80285	0.000143042	0.00085755
B230369F24Rik	9.46046	-1.00576	0.264492	-3.80259	0.00014319	0.000858189
Gm15688	8.14145	1.24169	0.326607	3.80179	0.000143653	0.000860713
Scarna2	9.94285	-1.92236	0.505785	-3.80074	0.000144265	0.000864132
Gm14270	26.1279	1.11852	0.294959	3.79211	0.000149372	0.000892397
Ftl2-ps	6.99291	1.79084	0.472277	3.79192	0.000149485	0.000892817
Lyz2	21.1486	-1.42788	0.37658	-3.79171	0.000149611	0.000892891
Rcor2	160.695	1.06637	0.281492	3.78828	0.000151693	0.000903656
Gm27817	1.00455	-3.23235	0.854398	-3.78319	0.000154834	0.000919461
Angpt1	1.30041	-2.9439	0.778171	-3.7831	0.000154885	0.000919502
6720483E21Rik	2.27183	-2.30295	0.60888	-3.78227	0.000155407	0.000922337
Oaz1-ps	38.5585	1.11473	0.29473	3.78219	0.000155455	0.00092236
Gm7833	4.29058	1.96102	0.518572	3.78157	0.000155842	0.000923861
Sh3tc1	17.962	1.65555	0.437924	3.78044	0.000156549	0.000927492
Eef1akmt3	11.6348	-1.03473	0.273754	-3.77979	0.000156962	0.000928638
Gm44171	3.7716	-2.10854	0.557931	-3.77921	0.000157325	0.000930253
Gm11889	31.9476	1.79539	0.475479	3.77597	0.000159385	0.000940826
Gm26888	70.7023	1.38305	0.366984	3.76869	0.000164104	0.000964283
Ido2	1.28677	-3.30946	0.878758	-3.76606	0.000165843	0.000973675
Rnase4	1.61587	-3.52172	0.935537	-3.76439	0.000166959	0.000979218
Trav4-4-dv10	1.12064	-3.42846	0.911097	-3.763	0.000167886	0.000983998
2021-03-04	1.89235	3.17104	0.843047	3.7614	0.000168962	0.000989743
Hhatl	9.92726	-1.5836	0.421079	-3.76081	0.000169364	0.000991817
Gm13830	5.49916	-1.43814	0.382483	-3.76002	0.0001699	0.000994114
Pmp2	10.049	-1.79493	0.47741	-3.75972	0.0001701	0.000995006
Ggt1	448.635	1.2404	0.329953	3.75932	0.000170375	0.000996328
4930447N08Rik	5.73958	1.69033	0.44965	3.75922	0.000170442	0.000996443
Gm8756	40.5849	1.1376	0.302633	3.75899	0.000170598	0.00099679
Porcn	10.2281	1.08069	0.287756	3.75556	0.000172957	0.00100887
Gm45080	3.96494	2.27222	0.605407	3.75321	0.000174583	0.00101749
Gm12164	18.4463	2.07342	0.552835	3.75051	0.000176475	0.00102707
Plxdc2	9.54392	-1.58462	0.42301	-3.74607	0.000179629	0.00104367
Gm11361	80.4864	1.40441	0.375108	3.74401	0.000181107	0.00105079
Gm11826	8.85091	2.72961	0.729373	3.74241	0.000182261	0.0010563
Cbs	21.8152	-1.32336	0.353737	-3.74109	0.000183224	0.00106129
A330049N07Rik	3.64975	-1.75922	0.470385	-3.73996	0.000184051	0.00106429
Gm33195	7.01765	-1.39215	0.372313	-3.73919	0.000184615	0.00106666
Gm12350	15.2415	2.35458	0.629841	3.73838	0.000185213	0.00106952
Gm26710	14.2967	-1.1556	0.30928	-3.7364	0.000186674	0.00107653
P2rx5	45.1078	1.29239	0.346173	3.73336	0.000188944	0.00108833
Rps27-ps1	1.66816	4.11271	1.10169	3.73309	0.000189145	0.00108919
Gm26513	3.74731	-1.89452	0.507875	-3.73028	0.000191269	0.00109959
Zeb1	3.31662	-2.05095	0.550899	-3.72292	0.000196933	0.00112901
Gm10171	4.40607	2.51929	0.677431	3.71888	0.000200104	0.00114466
BC025920	10.8915	-1.01529	0.273077	-3.71797	0.000200829	0.00114849
Gm9752	19.8837	-1.07962	0.290454	-3.717	0.000201605	0.00115261
Gm10481	7.64308	1.18126	0.317856	3.71634	0.000202129	0.00115496
Gm8991	25.5445	1.28174	0.34519	3.71314	0.000204706	0.00116872
A730091E23Rik	10.1985	-1.04442	0.281858	-3.70548	0.000210994	0.0012023
Grhl1	9.05399	-1.1595	0.313183	-3.7023	0.00021365	0.00121377
Mrvi1	5.71965	1.74482	0.471316	3.70202	0.000213889	0.00121447
Gm8174	11.4294	1.10534	0.298577	3.70202	0.000213891	0.00121447
Gm4294	66.4763	1.16988	0.316147	3.70043	0.000215235	0.00122117
Gm12244	4.02667	2.40512	0.650119	3.69951	0.000216013	0.00122484
Gm6517	6.7875	1.41396	0.382459	3.69703	0.000218136	0.00123485
Gm13328	9.17491	1.76526	0.477624	3.69591	0.000219097	0.00123928
Gm45359	2.85238	-2.06345	0.558952	-3.69164	0.000222816	0.00125894
Hgsnat	9293.93	1.16375	0.315313	3.69076	0.000223581	0.00126257
Gm47430	1.28769	3.85826	1.04565	3.68983	0.000224406	0.00126654
Platr27	11.5358	-1.50466	0.408072	-3.68724	0.000226697	0.00127634
Gm7045	7.14138	-1.13012	0.30651	-3.68707	0.000226852	0.00127687
Klhdc8a	18.2199	1.86439	0.505992	3.68461	0.000229053	0.0012889
Gm10501	9.33745	-1.02745	0.278903	-3.68389	0.000229706	0.00129188
Gm6444	3.89813	2.0521	0.557759	3.67918	0.000233982	0.00131308
Gm12362	8.43807	1.31474	0.357367	3.67897	0.000234174	0.0013138
Gm10288	12.0269	1.14244	0.310663	3.67744	0.000235587	0.00131943
Gm12816	5.7456	1.49784	0.4073	3.6775	0.000235534	0.00131943
Gm49017	6.02593	3.91632	1.06503	3.6772	0.000235805	0.00132009
Gm10269	27.9431	1.14252	0.311425	3.66869	0.000243797	0.00135822
Gm11675	16.26	1.36675	0.372903	3.66517	0.000247179	0.00137485
Gm6682	26.3201	1.0035	0.273801	3.66508	0.000247261	0.00137493
Gm26397	10.17	-1.16493	0.318603	-3.65637	0.000255815	0.00141717
Gm38055	1.34033	-3.01302	0.825154	-3.65146	0.000260755	0.00144107
Wfdc3	5.25105	-1.58085	0.432967	-3.65121	0.000261009	0.00144209
Gm13192	12.9932	1.50898	0.413513	3.64918	0.000263077	0.00145236
Srxn1	3709.41	1.27095	0.348457	3.64736	0.000264949	0.00146119
4933428G20Rik	4.75411	1.61884	0.443849	3.64728	0.00026503	0.00146119
Tpt1-ps6	14.5911	1.15966	0.317951	3.64729	0.000265023	0.00146119
Gm7143	26.3411	1.15359	0.316476	3.64512	0.000267269	0.001473
Rpl28-ps1	14.7879	1.39474	0.382778	3.64373	0.000268713	0.00147992
Thsd4	1.00955	-3.66925	1.00723	-3.64291	0.000269572	0.00148387
Gm49539	2.64355	-2.0468	0.562342	-3.63978	0.000272872	0.00149964
Gm13216	11.8155	1.24863	0.343562	3.63438	0.000278654	0.00152817
Cyp3a16	4.90846	3.49738	0.962795	3.63253	0.000280657	0.0015355
1110015O18Rik	2.83178	5.4722	1.50633	3.6328	0.000280361	0.0015355
Gm16348	2.42843	-2.46099	0.678821	-3.62539	0.00028852	0.00157116
Fgf9	3.28092	1.96564	0.542271	3.62483	0.000289154	0.00157374
AC123956.1	15.0414	1.13061	0.311914	3.62475	0.000289242	0.00157374
Cdsn	21.6821	1.91015	0.527111	3.62381	0.000290293	0.00157819
Gm16409	8.69906	1.20493	0.332892	3.61959	0.000295075	0.00160169
Gm22009	31.6667	-2.32923	0.64362	-3.61895	0.000295797	0.00160477
Gm21178	14.3074	1.63982	0.453189	3.61841	0.000296418	0.0016073
Gm5905	43.3027	1.09783	0.303586	3.6162	0.000298958	0.0016198
Gm13464	10.7679	1.18348	0.327307	3.6158	0.000299423	0.00162173
Gm43314	10.1371	-1.05226	0.291021	-3.61576	0.00029947	0.00162173
Entpd4b	12.9595	-2.44003	0.675047	-3.6146	0.000300808	0.00162607
Rps2-ps6	14.1487	3.58207	0.991968	3.61108	0.00030493	0.00164656
Mtcl1	6.23927	-1.83973	0.509906	-3.60798	0.000308589	0.00166545
Gm7591	4.4145	1.82826	0.507161	3.60489	0.000312282	0.00168315
Gm15536	8.5231	1.96883	0.546379	3.60342	0.000314063	0.00169191
Rps27a-ps2	28.5175	1.69091	0.469367	3.60254	0.000315117	0.0016967
Gm13882	18.2602	1.30665	0.362924	3.60035	0.000317795	0.0017089
Phf2os1	4.33867	-1.45359	0.403835	-3.59947	0.000318867	0.00171378
Gm38384	4.30061	-1.65689	0.460329	-3.59937	0.000318988	0.00171398
Fat4	1.18721	-3.28642	0.914159	-3.59502	0.000324371	0.00173975
Pkdrej	2.07812	-2.52671	0.702858	-3.59491	0.000324504	0.00174001
Gm8543	12.3116	1.23005	0.342387	3.59258	0.000327417	0.00175427
Rnf125	4.62942	-1.89648	0.527932	-3.59229	0.000327789	0.0017558
Prrt1	4.6006	-1.77561	0.494603	-3.58997	0.000330722	0.00176877
Gm5417	28.2819	1.11396	0.310573	3.58679	0.000334775	0.00178814
Pcdhga1	19.5491	1.06446	0.296953	3.58462	0.000337565	0.00179749
Gm16470	79.9667	1.07306	0.299406	3.58395	0.00033844	0.00180122
Gm10136	30.4516	1.20745	0.336932	3.58365	0.000338824	0.00180234
Tm6sf2	11.3027	-1.01671	0.283741	-3.58324	0.000339361	0.0018045
Gm15535	7.1633	-1.13235	0.316189	-3.58123	0.000341977	0.001817
Gm12929	8.7939	1.73388	0.484408	3.57939	0.000344403	0.00182758
Gm20163	8.33201	1.17755	0.328984	3.57935	0.000344451	0.00182758
Gm5845	9.63221	1.24269	0.347539	3.57569	0.000349311	0.00185099
Gm5093	8.57361	1.16059	0.324618	3.57525	0.000349897	0.0018533
Cage1	9.38127	-1.12205	0.314196	-3.57118	0.000355382	0.0018798
Gm43712	19.9915	1.02318	0.286792	3.56768	0.000360156	0.00190117
Rpl28-ps3	27.717	1.33939	0.376196	3.56034	0.00037037	0.00195203
Ephb3	1.95836	-3.18204	0.893982	-3.5594	0.000371708	0.00195766
Snhg9	42.321	-1.48424	0.417115	-3.55835	0.000373188	0.00196395
Itpka	13.7371	1.14826	0.322713	3.55813	0.000373498	0.00196509
BC106179	14.3546	-1.6778	0.472064	-3.55419	0.000379151	0.00199129
Gm39460	1.6334	-2.45733	0.691553	-3.55335	0.000380357	0.00199661
Cacng8	17.6679	-1.34431	0.378406	-3.55257	0.000381489	0.00200103
Gm48078	4.5558	3.03439	0.854353	3.55169	0.000382772	0.00200421
Zfp773	9.03016	1.28272	0.361492	3.54842	0.000387557	0.00202641
Gm10259	17.1432	1.23113	0.3471	3.54691	0.000389783	0.00203629
Npas4	1.52938	3.53947	0.998065	3.54633	0.000390636	0.00204023
Gm2830	20.4005	1.14307	0.322705	3.54214	0.000396889	0.00206976
Best1	1.61188	3.20992	0.906763	3.53998	0.000400156	0.00208417
Gm6158	22.6461	1.0956	0.309573	3.53908	0.000401532	0.00209028
Gm4799	15.2848	1.38888	0.39249	3.53863	0.000402204	0.00209285
Mcf2l	21.9208	1.00847	0.285048	3.53791	0.000403304	0.0020974
Gm2622	2.22764	4.62055	1.30634	3.53701	0.000404683	0.00210299
Gm45734	4.51604	1.55072	0.438572	3.53585	0.000406473	0.00211018
Gm20492	2.96218	-1.8308	0.517935	-3.53481	0.000408068	0.00211739
Gm6043	30.072	1.61681	0.457559	3.53354	0.000410029	0.00212704
Gm10608	19.8132	1.04477	0.296051	3.52902	0.000417097	0.0021583
Obscn	2.85979	2.03987	0.578104	3.52854	0.000417852	0.00216059
AC154779.4	10.3803	1.64086	0.465369	3.52593	0.000421997	0.00217984
Tmie	2.71162	-2.15588	0.611457	-3.5258	0.000422201	0.00218036
Tlr2	22.0918	-1.88165	0.534269	-3.52192	0.000428438	0.00220926
Aldoart2	7.00729	1.30017	0.369942	3.51453	0.000440539	0.00226433
Ndufab1-ps	8.67149	1.27436	0.362961	3.511	0.000446419	0.00229115
Gm12933	8.45723	1.13631	0.323752	3.50982	0.00044841	0.00230022
Themis	2.69694	-1.94742	0.554903	-3.50947	0.000449003	0.0023027
Gm9130	10.7157	1.7847	0.508592	3.50909	0.000449637	0.00230537
Gm17494	23.2444	1.20774	0.344413	3.50667	0.000453752	0.00232418
Fam19a5	4.16844	-3.23431	0.922551	-3.50583	0.000455183	0.00232978
AA386476	10.4874	-1.10149	0.314196	-3.50573	0.000455353	0.00233007
1500015O10Rik	3.73248	3.00735	0.858124	3.50456	0.000457364	0.00233805
Gm5904	7.64125	1.57469	0.449371	3.5042	0.000457978	0.00234061
Usp18	14.5885	-1.19952	0.342459	-3.50266	0.000460631	0.00235185
Gm9512	100.66	1.2123	0.346354	3.50019	0.000464924	0.00237202
Gm44117	5.22006	-1.45208	0.415019	-3.49884	0.000467284	0.0023823
Gm14176	5.80678	1.51304	0.433318	3.49175	0.00047987	0.00243747
Gm7287	2.78596	2.25345	0.645907	3.48881	0.000485176	0.0024614
Htra3	18.9471	1.38492	0.397155	3.48711	0.000488277	0.00247423
Gm15294	10.9981	1.24968	0.358487	3.48599	0.000490327	0.00248267
Sptbn2	4.82157	1.94832	0.559506	3.48222	0.000497283	0.00251482
Ablim1	1161.09	-1.08818	0.312627	-3.48076	0.000499984	0.00252663
Gdpd2	15.8436	1.64179	0.471921	3.47895	0.000503389	0.00254197
Hoxa11os	48.6157	-3.47608	0.999197	-3.47887	0.000503532	0.00254208
Fgf17	1.48803	-2.48496	0.715282	-3.47411	0.000512557	0.00258261
Serpinb6b	11.8707	-2.09598	0.603656	-3.47214	0.000516323	0.00259968
Gm16353	6.89719	-1.07633	0.310183	-3.46998	0.000520492	0.00261877
Gm15148	8.4422	1.4752	0.425209	3.46935	0.00052171	0.00262425
Mcc	1264.87	-1.18308	0.341068	-3.46875	0.000522884	0.00262888
Gm4750	27.0016	1.19412	0.344585	3.4654	0.000529449	0.00265545
Gm5648	64.797	1.10715	0.319528	3.46494	0.000530349	0.00265867
Gpc5	6.95912	1.43645	0.4151	3.46049	0.000539195	0.00269519
Plxna2	1.96266	-2.90102	0.839898	-3.45401	0.000552307	0.00275279
Gm7611	5.67983	1.6736	0.48515	3.44965	0.000561322	0.00279099
Gm4960	2.19033	2.58629	0.749843	3.44911	0.000562433	0.00279383
Gm8100	10.9937	1.08013	0.313225	3.44841	0.000563898	0.00279976
Gm45895	6.40376	-2.13795	0.620341	-3.4464	0.0005681	0.00281927
Gm17597	3.51772	-1.57105	0.456095	-3.44456	0.000571988	0.00283314
Gm37940	3.17359	-1.76546	0.512522	-3.44465	0.000571799	0.00283314
Adcy1	2.27867	-2.14625	0.623712	-3.44108	0.000579387	0.00286773
AC153140.1	8.95412	1.03346	0.300415	3.4401	0.000581497	0.0028768
Bcl11b	1.49995	-3.00183	0.873073	-3.43823	0.000585522	0.00289326
Psors1c2	4.06797	-1.58715	0.461749	-3.43726	0.000587634	0.002903
Gm12919	20.0185	1.06402	0.309657	3.43613	0.000590098	0.00291379
Platr22	6.37277	1.49402	0.434847	3.43574	0.000590938	0.00291598
Gm5937	2.30475	2.22782	0.648876	3.43336	0.00059615	0.00293737
Gm49314	11.0694	-1.00904	0.294228	-3.42943	0.000604843	0.00297495
Bicc1	1.59394	3.24656	0.94728	3.42725	0.000609735	0.00299681
Gm10532	2.60728	2.48763	0.725846	3.42722	0.000609806	0.00299681
D730044K07Rik	23.7577	-1.05859	0.308899	-3.42697	0.000610347	0.00299876
Gm26812	15.3121	-1.00636	0.293952	-3.42355	0.000618093	0.0030325
Proser2	29.59	-1.39509	0.40752	-3.42338	0.000618474	0.00303366
Gm11992	0.932485	-3.04802	0.890512	-3.42277	0.000619868	0.00303747
Tsg101-ps	19.062	1.16409	0.340253	3.42125	0.000623332	0.00305315
Gm11639	0.875707	-3.38087	0.989677	-3.41613	0.000635177	0.00310823
Gm13680	24.9222	1.21576	0.356037	3.4147	0.000638521	0.00312312
Gm28777	1.46744	-2.52271	0.738937	-3.41397	0.000640225	0.00312997
Gm26834	14.5717	-1.42881	0.418868	-3.41112	0.000646974	0.00315998
Il18	25.2635	-1.58072	0.46343	-3.41091	0.000647467	0.00316124
Gm12468	4.79582	3.94657	1.15734	3.41003	0.000649566	0.00316891
Gm5075	22.5605	1.6906	0.495798	3.40986	0.000649958	0.00317008
Cdkn1c	6.18151	1.47045	0.43168	3.40635	0.000658381	0.00320814
Ntm	1.32105	4.25097	1.24948	3.40219	0.000668489	0.0032528
Mrpl23-ps1	15.1682	1.13549	0.333863	3.40107	0.000671234	0.00326462
Gm44207	5.65466	-1.51415	0.445287	-3.40039	0.000672908	0.003272
Gm2449	2.84049	-1.73517	0.510448	-3.39932	0.000675547	0.00328329
Lurap1l	49.0295	-1.08642	0.319695	-3.39829	0.000678073	0.00329479
Gm47583	13.7079	-1.05765	0.311414	-3.39628	0.000683091	0.00331529
Alox5ap	4.47852	-1.29341	0.38086	-3.39602	0.000683741	0.00331689
Gm10687	32.4942	1.13679	0.334928	3.39414	0.000688453	0.00333428
Aass	26.7928	-1.60364	0.472572	-3.39344	0.000690219	0.00334127
Gm12335	2.84152	1.93739	0.571186	3.39187	0.000694166	0.00335724
Gm29668	11.9606	1.81089	0.53407	3.39074	0.000697035	0.00336876
Gm6776	4.65329	1.68027	0.495834	3.38876	0.000702086	0.00338922
Npff	6.28693	-1.17743	0.347503	-3.38826	0.000703364	0.0033946
Gm37526	13.7799	-1.82251	0.538152	-3.38661	0.000707628	0.003412
Susd5	1.14256	-2.88793	0.853758	-3.38261	0.000718006	0.00345641
Mlip	67.6453	-2.09157	0.618403	-3.38222	0.000719029	0.00345914
Gm9358	12.8922	1.39967	0.413834	3.3822	0.000719075	0.00345914
Gm17052	4.9618	1.56249	0.462301	3.3798	0.000725377	0.00348622
Nlrc5	15.8835	-1.97386	0.584198	-3.37875	0.000728171	0.00349721
Gabrd	1.2124	3.63957	1.07749	3.37781	0.000730665	0.00350757
B4galnt1	6.08313	1.40254	0.415299	3.37718	0.000732344	0.00351399
Gm12583	6.98787	1.40969	0.417562	3.37599	0.000735504	0.00352586
Gm29243	2.60346	-2.17231	0.643471	-3.37593	0.000735667	0.00352586
Rny1	11.8957	-1.63312	0.484176	-3.373	0.000743547	0.00355622
Tfap2b	2.46595	-1.83372	0.544145	-3.36992	0.00075191	0.0035929
Gm4353	21.1861	1.27479	0.378496	3.36803	0.000757063	0.00361586
Gm26623	7.22553	2.00064	0.594068	3.36769	0.000758009	0.00361871
Siglecg	1.71768	3.6377	1.08117	3.36459	0.000766579	0.00365457
Aloxe3	6.51741	-1.46836	0.436699	-3.3624	0.000772667	0.00367871
Gm6900	6.92058	2.06802	0.615057	3.36233	0.000772886	0.00367871
AC171202.1	2.24526	2.70736	0.805417	3.36144	0.00077538	0.00368974
Spaar	59.007	-1.17778	0.350422	-3.36104	0.000776508	0.00369341
Dmbt1	1.69965	-2.99564	0.892555	-3.35625	0.000790073	0.00375276
Rpl31-ps13	4.38773	1.50306	0.447856	3.35611	0.000790465	0.00375376
Mgst1	281.126	-1.84752	0.550722	-3.35473	0.000794423	0.0037691
Schip1	57.4038	1.23786	0.369009	3.35455	0.000794944	0.00377071
Gm2534	8.37529	1.88118	0.562507	3.34428	0.000824976	0.00389621
Gm45897	9.06952	-1.79939	0.538192	-3.3434	0.000827599	0.00390771
Gm8885	2.83822	1.94678	0.583071	3.33884	0.00084129	0.00396603
Gm5176	5.8466	-1.10307	0.330779	-3.33477	0.000853711	0.00402184
Gm15773	7.65084	1.27628	0.38288	3.33338	0.000857989	0.00403924
Rpl19-ps12	8.88606	1.6734	0.502262	3.33173	0.000863072	0.0040604
Gm13750	5.68568	2.00006	0.600517	3.33056	0.000866703	0.00407378
Gm36964	5.66457	1.3093	0.393127	3.33047	0.000867004	0.00407427
Gm4887	8.29794	1.20064	0.361387	3.32232	0.000892738	0.0041772
2810405F17Rik	7.30219	-1.01562	0.305892	-3.3202	0.000899536	0.00420616
Vpreb2	0.874088	3.78915	1.14154	3.31934	0.0009023	0.00421813
Tyr	8044.1	-1.2734	0.383979	-3.31634	0.000912046	0.00425889
AC154438.1	5.71594	-1.53841	0.463989	-3.31562	0.000914412	0.00426705
Gm3436	20.6549	1.09217	0.330061	3.30899	0.000936319	0.00435457
Slc35g2	5.88244	-1.23135	0.372173	-3.30853	0.000937865	0.00436078
Gm15506	7.60659	-1.25964	0.381137	-3.30495	0.000949919	0.00441089
Sulf1	0.851564	-3.3839	1.02408	-3.30435	0.000951977	0.00441747
Aldoa-ps4	3.37582	1.85285	0.561064	3.30238	0.00095867	0.00444156
Zbtb7c	4.63461	-1.50308	0.455412	-3.30048	0.000965196	0.00446581
Gm11942	41.5053	1.4609	0.44341	3.29469	0.000985303	0.00455173
Gm21817	9.74831	-1.00945	0.306875	-3.28944	0.00100387	0.00461898
Perp	4.50908	1.75274	0.532892	3.2891	0.00100507	0.00462346
Gm7384	4.13175	2.20715	0.671062	3.28904	0.0010053	0.00462348
Gm38431	7.40616	-1.12525	0.342182	-3.28845	0.00100742	0.00463117
Ttll9	10.4827	-1.07338	0.327089	-3.28162	0.00103214	0.00472595
Gm5385	2.12857	2.18645	0.666557	3.28022	0.00103727	0.00474627
Afap1l2	19.8758	-1.16005	0.353859	-3.27829	0.00104438	0.00477674
Rpl31-ps16	19.2111	1.29142	0.394196	3.27608	0.00105258	0.00480891
4930405A21Rik	9.00598	-1.07251	0.328011	-3.26973	0.00107649	0.00490301
Gm47070	4.96954	-1.82709	0.559131	-3.26773	0.00108413	0.00493454
Prkag3	1.4593	3.09484	0.947338	3.26688	0.0010874	0.00494508
Gm13161	1.99599	3.16834	0.969931	3.26656	0.00108862	0.00494957
Dll4	3.25337	2.07571	0.635597	3.26577	0.00109168	0.00495986
Abca8a	38.6153	-2.02821	0.621118	-3.26541	0.00109305	0.00496423
Rpl39-ps	16.7098	1.18189	0.362514	3.26025	0.00111314	0.00504221
Gm9644	4.96964	1.60406	0.492023	3.26012	0.00111363	0.00504335
1600019K03Rik	4.26729	1.67266	0.513355	3.25829	0.00112086	0.00507057
Gm8722	29.7165	1.00355	0.308071	3.25752	0.00112392	0.00508217
Gm8925	9.68655	1.0607	0.32573	3.25636	0.00112851	0.00509959
Gm11450	1.97639	2.39558	0.736072	3.25455	0.00113573	0.0051255
Gm6758	11.4808	1.16377	0.357677	3.25369	0.00113916	0.0051365
Dync1i1	163.898	-1.43041	0.441218	-3.24196	0.0011871	0.00532949
Hk1os	8.91764	-1.01243	0.312343	-3.24141	0.0011894	0.00533633
Hmgb1-ps7	6.67875	1.20787	0.372631	3.24146	0.00118918	0.00533633
Gm13080	3.46192	2.33216	0.719558	3.2411	0.00119068	0.00533858
Gm9742	3.44181	2.42365	0.748958	3.23603	0.00121206	0.00542626
Gm43213	3.0431	2.57539	0.796189	3.23465	0.00121791	0.00544775
Samd12	368.494	-1.12007	0.346299	-3.2344	0.00121899	0.0054506
Lrrc31	0.955828	-2.70153	0.835285	-3.23426	0.00121957	0.0054506
Rps11-ps3	10.9964	1.20279	0.371876	3.23438	0.00121909	0.0054506
Rps12-ps3	6.53145	1.54907	0.47913	3.23309	0.00122457	0.00546807
Gm11191	2.65523	1.81676	0.563145	3.2261	0.00125488	0.00558895
Gm7781	1.94549	2.56799	0.796495	3.22411	0.00126364	0.00562552
Loxl1	2.13692	3.4676	1.07599	3.22271	0.00126984	0.0056459
Oscar	2.01694	-2.28513	0.709111	-3.22253	0.00127063	0.00564818
1700086P04Rik	9.64751	-1.22796	0.381134	-3.22185	0.00127366	0.00566042
Inca1	7.62553	-1.16508	0.361655	-3.22152	0.00127513	0.00566577
Pcdhga2	3.19387	1.76565	0.548178	3.22094	0.00127772	0.00567324
Slc6a20b	1.51917	2.79417	0.867964	3.21922	0.00128538	0.00570154
Grm1	10.8903	-1.16592	0.362548	-3.21592	0.00130028	0.00575776
Gm4835	9.7585	1.09196	0.339612	3.21531	0.00130306	0.00576882
Gm20662	19.6168	-1.28943	0.401368	-3.2126	0.00131538	0.00581344
Prph	10.305	1.64577	0.512383	3.212	0.00131815	0.00582073
Il33	103.845	-1.65321	0.514933	-3.21053	0.00132489	0.00584549
Gm14373	17.9373	1.05605	0.328986	3.21003	0.00132721	0.00585321
Gm13378	1.50202	2.58605	0.806002	3.20849	0.00133434	0.00588091
Gm47021	6.99321	1.46479	0.456558	3.20834	0.00133503	0.00588272
Gm26615	2.86368	-1.74972	0.545386	-3.20821	0.00133562	0.00588406
Gm13816	2.10049	-2.20648	0.688758	-3.20357	0.00135734	0.00597468
B930018H19Rik	2.04099	-1.98866	0.621102	-3.20183	0.00136558	0.00600582
Gm6722	4.17269	2.0799	0.649868	3.2005	0.00137188	0.00602841
Cpt1b	6.92514	-1.02892	0.321532	-3.20007	0.00137394	0.0060349
Rps6-ps2	11.7411	1.45337	0.454195	3.19989	0.00137481	0.00603747
Gm9855	3.0596	1.8004	0.562942	3.1982	0.00138288	0.00606647
Bmp8a	3.47151	1.55658	0.486957	3.19653	0.00139089	0.00609645
P2rx6	1.91761	2.26706	0.709574	3.19496	0.0013985	0.00612459
Kbtbd12	6.45792	2.04423	0.640111	3.19355	0.00140535	0.00615069
Gm5789	4.51045	1.65258	0.517789	3.19161	0.00141483	0.00618443
Dcst2	2.47566	-1.79199	0.561768	-3.18991	0.00142315	0.00621416
Rspo2	2.24697	-2.346	0.735804	-3.18835	0.00143087	0.00624263
Gm5257	4.03669	1.76273	0.553389	3.18534	0.00144586	0.00629078
Gm37670	13.9505	1.83822	0.577185	3.18479	0.00144857	0.00630125
Ttc6	9.88382	1.32264	0.415492	3.18332	0.00145598	0.00633043
Ifit1bl2	0.99457	-2.50714	0.787599	-3.18328	0.00145619	0.00633043
Gm9172	2.28934	2.60071	0.817584	3.18097	0.0014678	0.00637556
Il25	2.9494	-1.78257	0.560569	-3.17992	0.00147315	0.00639525
AC166114.1	2.77979	1.74156	0.547839	3.17895	0.00147808	0.00641345
Padi4	2.54441	2.03863	0.641457	3.17813	0.0014823	0.00642506
Prkar1b	13.5311	-1.03188	0.324677	-3.17817	0.00148209	0.00642506
Gm4928	7.49035	1.61303	0.507538	3.17814	0.00148223	0.00642506
Akap3	5.44336	2.78401	0.877224	3.17366	0.00150529	0.00651789
Gm24616	9.49856	-1.24739	0.393253	-3.17198	0.00151403	0.00655162
Gm12807	4.49007	2.27207	0.716445	3.17131	0.00151754	0.0065627
AC134468.1	5.08661	1.50397	0.474831	3.16737	0.00153822	0.00663828
Gm28660	1.02429	3.58843	1.13355	3.16565	0.00154737	0.00667361
Gm5987	4.18338	1.60683	0.507655	3.16521	0.00154972	0.00668233
5330411J11Rik	21.7044	1.51493	0.47867	3.16488	0.00155148	0.00668716
Gm8181	14.6403	1.46209	0.462801	3.15923	0.00158188	0.00680119
Gm2199	13.8004	1.14921	0.363836	3.15859	0.00158533	0.00681462
Gm6426	5.18776	1.27617	0.40435	3.15611	0.00159891	0.00686585
Gm8824	22.6142	1.10847	0.351232	3.15594	0.0015998	0.00686827
Gm10343	1.72643	3.13351	0.993607	3.15367	0.00161231	0.00691235
Gm11827	3.46172	-1.75638	0.556923	-3.15373	0.00161199	0.00691235
Gm16059	3.56457	-1.50372	0.476831	-3.15357	0.00161287	0.00691293
Gm26801	1.66786	-2.24601	0.712925	-3.15041	0.00163042	0.00698093
Gm5256	17.0031	1.0347	0.328986	3.14512	0.00166021	0.00709237
Ctnna2	0.839872	-3.22379	1.02612	-3.14173	0.00167952	0.00716597
Acta2	3.26101	-3.21742	1.02438	-3.14084	0.00168464	0.00718633
Gm43338	6.65122	-1.1931	0.379955	-3.1401	0.0016889	0.00720006
Ddit4l	274.496	1.32091	0.421055	3.13714	0.00170607	0.00726877
Vldlr	54.3181	-1.4191	0.452549	-3.13579	0.00171391	0.0072947
Rbm8a2	12.6479	1.02815	0.327939	3.1352	0.00171739	0.00730797
Il2rb	2.9415	1.89946	0.60588	3.13504	0.00171829	0.00731033
Cfap57	5.18882	-1.45576	0.465103	-3.12998	0.0017482	0.00741928
Gm8261	5.64622	1.35263	0.432209	3.12957	0.00175062	0.00742802
AU021092	1.76669	3.22032	1.03037	3.1254	0.00177561	0.00752177
Gm13529	4.82503	2.14829	0.687925	3.12285	0.00179108	0.00757723
Shisa2	93.6619	-1.71017	0.54811	-3.12013	0.00180773	0.00763909
Rpl36a-ps3	9.1671	1.32656	0.425432	3.11815	0.00181993	0.00767809
Gm17281	8.80731	1.01941	0.326937	3.11807	0.00182039	0.00767849
Gm14261	1.03574	-2.75467	0.884322	-3.115	0.00183943	0.00774773
Gm38111	8.2226	-1.43169	0.459858	-3.11333	0.0018499	0.0077855
Gm8964	2.71813	1.95363	0.627574	3.11298	0.00185207	0.00778989
Gm14963	6.08334	-1.16993	0.376687	-3.10585	0.00189735	0.00795292
Gm45403	2.04988	2.16354	0.697192	3.10323	0.00191422	0.00800581
Gm12070	17.0736	1.26243	0.40684	3.10302	0.00191557	0.00800926
Olfr1314	1.02258	3.9598	1.27653	3.102	0.00192218	0.00803262
Gimap6	2.08447	2.39762	0.773159	3.10107	0.00192822	0.00804982
Gm5830	6.03793	1.38853	0.447758	3.10107	0.00192824	0.00804982
Gm8055	13.869	1.00958	0.325799	3.09878	0.00194316	0.00810394
Gm11362	5.34419	3.07803	0.993543	3.09803	0.00194811	0.00812132
Gm31517	55.4993	-1.06763	0.344854	-3.0959	0.00196217	0.00817172
Gjb1	32.0077	-1.43203	0.462584	-3.09571	0.00196343	0.00817529
Gm30173	0.869193	-3.16391	1.02223	-3.09512	0.00196736	0.00818837
Rpl27-ps3	23.1319	1.2961	0.419008	3.09325	0.00197975	0.00823002
Gm47885	11.5465	1.57458	0.509192	3.09232	0.00198598	0.00825427
Gm45051	5.14719	-1.16122	0.375854	-3.08956	0.00200455	0.00831645
Tnxb	2.6665	2.68179	0.868391	3.08823	0.00201355	0.0083471
Gm6421	37.2838	2.10912	0.682995	3.08804	0.00201479	0.00835054
Ccdc188	3.94112	-1.40631	0.455595	-3.08675	0.00202355	0.00838015
Hoxa11	71.5762	-3.85464	1.24888	-3.08647	0.00202552	0.00838495
Rps11-ps1	219.403	1.6032	0.519481	3.08617	0.00202756	0.00839006
Gm15996	4.63376	-1.26819	0.410938	-3.08609	0.00202811	0.00839064
Gm17058	1.42234	-2.71218	0.880016	-3.08196	0.00205639	0.00848732
Hipk4	10.8125	1.01654	0.329911	3.08124	0.00206142	0.0085064
Rpl13-ps3	7.53418	1.29362	0.420059	3.07963	0.00207261	0.00854084
Irx3os	2.69155	-1.74625	0.567096	-3.07929	0.00207493	0.0085468
Sh3gl3	0.730138	-3.05182	0.991568	-3.07777	0.00208556	0.00858549
Igdcc4	9.35203	1.44411	0.469705	3.0745	0.00210858	0.00866992
Gm2115	49.3615	-1.2521	0.408131	-3.06789	0.00215575	0.00883578
Pgam1-ps1	9.71119	1.28108	0.417621	3.06756	0.00215817	0.00884349
Gm43584	24.3959	1.1371	0.370712	3.06735	0.00215963	0.00884647
Fam160a1	28.9598	-1.5509	0.505647	-3.06716	0.00216107	0.00884892
Gm7027	186.497	1.97517	0.643988	3.06709	0.00216151	0.00884892
Gm7644	10.0953	-1.34503	0.438902	-3.06453	0.00218013	0.00891283
Scand1	646.736	1.32141	0.431457	3.06268	0.00219367	0.00896107
Nog	24.731	-1.66487	0.543694	-3.06214	0.0021976	0.00897182
Col4a4	348.442	-1.11551	0.364447	-3.06083	0.00220725	0.00900767
Fer1l6	2.65646	-2.11817	0.692108	-3.06047	0.00220994	0.00901687
Gm5374	1.95963	2.61451	0.854432	3.05994	0.0022138	0.00902907
5330439M10Rik	2.09262	-1.89147	0.618195	-3.05967	0.00221583	0.00903559
AC154707.2	7.73868	1.43764	0.470015	3.0587	0.00222296	0.0090611
Gm9204	10.8034	1.9551	0.640229	3.05375	0.00225999	0.00919034
Gm4189	5.24352	-1.29714	0.424892	-3.05287	0.00226667	0.00921388
Frmd4b	6.03401	-1.54048	0.504781	-3.05179	0.00227481	0.00924151
Gm4977	75.4594	1.28566	0.421433	3.05069	0.00228319	0.00927194
Gm16008	1.82118	-2.15051	0.705499	-3.04821	0.0023021	0.00933773
Hs3st6	3.70916	1.78189	0.584695	3.04756	0.0023071	0.00935144
Myzap	3.26655	-1.50447	0.493661	-3.04758	0.00230695	0.00935144
2410004P03Rik	5.58105	1.2791	0.419833	3.04669	0.00231377	0.00937408
Gm23547	2.84951	-1.77043	0.58125	-3.04589	0.0023199	0.00939525
Gm13623	3.28358	1.70482	0.560288	3.04275	0.00234427	0.00947896
Gm7832	15.1709	1.14014	0.374715	3.0427	0.00234469	0.00947896
Gm5781	6.35926	1.42466	0.468479	3.04102	0.00235776	0.00952252
Gm2885	5.68584	-1.05958	0.348538	-3.04007	0.00236522	0.00954706
Gm19786	3.77691	1.57154	0.517159	3.03879	0.00237533	0.00958412
Clic5	1.4587	-2.60115	0.856061	-3.03851	0.00237749	0.0095891
1700109G14Rik	74.1544	-1.13259	0.372785	-3.03819	0.00238001	0.0095974
Gm9797	2.40925	2.20953	0.727415	3.03751	0.00238544	0.00961557
Olfr552	2.967	-1.61413	0.531684	-3.03589	0.00239825	0.00965785
Gm48123	3.07353	-1.48941	0.490703	-3.03525	0.00240334	0.00967265
AC091332.1	7.58938	1.10036	0.36309	3.03056	0.00244103	0.00980718
Kcnn1	7.16038	1.3378	0.441953	3.02702	0.00246981	0.00990172
Gm16638	4.03098	-1.30428	0.431009	-3.0261	0.00247729	0.00992211
Gm26704	3.18558	-1.61694	0.534325	-3.02613	0.0024771	0.00992211
Ahnak	1907.51	1.06641	0.352436	3.02584	0.00247946	0.00992694
Gm10654	3.98639	1.80357	0.596499	3.02359	0.00249791	0.00999501
BC067074	21.4265	1.75114	0.580141	3.01847	0.00254053	0.0101382
Rps13-ps2	10.8162	1.01476	0.336385	3.01668	0.00255559	0.0101924
Gm8483	20.1681	1.06065	0.351755	3.0153	0.00256726	0.010235
Gm35106	10.7173	1.42273	0.471955	3.01456	0.00257354	0.010258
Gm8602	5.71466	1.60229	0.531608	3.01404	0.00257797	0.0102737
Gm8213	4.67876	1.814	0.602525	3.01067	0.00260674	0.0103824
Gm13437	2.8446	2.16851	0.720967	3.00778	0.00263164	0.0104685
Gm17025	0.901522	-2.6424	0.878587	-3.00756	0.00263353	0.0104729
Gm38574	3.12631	1.67012	0.55544	3.00685	0.00263971	0.0104955
Erp27	3.19556	-1.52713	0.507902	-3.00673	0.00264072	0.0104975
Rpl7a-ps3	9.45185	1.74812	0.581652	3.00544	0.00265196	0.0105361
Gm37070	5.58726	1.1576	0.385354	3.00399	0.00266466	0.0105805
Prrt4	1.30889	2.63946	0.879192	3.00214	0.00268088	0.0106408
Ldha-ps	3.38024	1.72354	0.574213	3.00157	0.00268589	0.0106546
Gm15236	1.37274	2.9768	0.991924	3.00103	0.00269067	0.0106674
Gm6218	3.86893	1.78976	0.596769	2.99908	0.00270797	0.0107278
Adrb2	1.33006	-2.32336	0.774826	-2.99855	0.00271267	0.0107403
Gm7514	6.19183	1.48514	0.495318	2.99836	0.00271432	0.0107448
Pafah1b1-ps2	0.967899	3.5004	1.16783	2.99734	0.00272343	0.0107726
Gm49167	5.41277	-1.14146	0.380915	-2.99664	0.00272975	0.0107955
Rimkla	2.25525	1.92261	0.64218	2.99388	0.00275452	0.010881
Gm13807	0.848289	-2.53259	0.846242	-2.99275	0.00276474	0.0109151
Ttn	63.1558	1.65408	0.553415	2.98887	0.00280013	0.0110338
Gm5043	3.7545	1.93582	0.648195	2.98647	0.00282215	0.0111164
Kbtbd6	5.61516	1.633	0.546942	2.98569	0.00282936	0.0111405
Gm12961	1.92532	2.40051	0.804307	2.98457	0.00283974	0.011175
Gm11977	5.46278	1.64825	0.552949	2.98083	0.00287464	0.0112974
Gm16574	6.35654	-1.15656	0.388142	-2.97974	0.00288495	0.0113271
Bcan	139.224	-1.50134	0.503918	-2.97935	0.00288865	0.0113374
9430053O09Rik	5.05913	-1.19815	0.402213	-2.9789	0.00289285	0.0113517
Gm48564	7.83275	2.08105	0.698678	2.97856	0.00289611	0.0113602
Emid1	10.7167	1.28843	0.432718	2.97754	0.00290572	0.0113957
Ankrd34c	1.14825	-2.34153	0.786569	-2.97689	0.00291191	0.0114157
Gm15429	12.5869	1.3649	0.458522	2.97674	0.00291331	0.011419
Gm4880	6.88692	1.13334	0.381469	2.97098	0.0029685	0.0115937
Gm11203	0.833922	3.2096	1.08041	2.97073	0.00297096	0.0115967
Gm25541	10.0186	-1.4404	0.484938	-2.97029	0.00297522	0.0116068
Gm13394	30.1037	1.27989	0.430931	2.97007	0.00297731	0.0116106
Gm7979	5.37322	1.33232	0.448684	2.96939	0.00298391	0.0116319
Nme5	2.2922	-1.65921	0.558847	-2.96899	0.00298779	0.0116449
Hspb7	19.9158	1.86224	0.627689	2.96681	0.00300904	0.0117122
Gm9457	4.26842	1.37171	0.462347	2.96683	0.00300883	0.0117122
Crybg2	2.26315	2.09769	0.708259	2.96176	0.00305885	0.011886
Gm26899	4.91682	1.42737	0.482782	2.95655	0.00311105	0.0120662
Gm12726	5.74256	1.37306	0.464473	2.95617	0.00311485	0.0120764
Rpl36a-ps1	8.7859	1.37624	0.465667	2.95542	0.00312243	0.012099
Tnfrsf11b	16.4668	1.1184	0.378674	2.95347	0.00314223	0.0121553
Abcg8	1.99239	2.35179	0.796322	2.95332	0.0031438	0.0121568
Gm13181	4.18046	1.45219	0.491935	2.952	0.00315722	0.0121962
Il16	1.76001	-1.99307	0.675621	-2.94998	0.00317797	0.0122638
Rhox5	1.74549	-2.04275	0.692874	-2.94823	0.00319601	0.0123258
Gm47742	3.04802	2.45759	0.833646	2.948	0.00319834	0.0123309
Gm13198	1.64765	2.09604	0.711117	2.94753	0.00320324	0.0123452
Gm12963	2.68391	1.72256	0.584604	2.94654	0.00321352	0.0123711
Wdr93	4.64857	-1.13846	0.386615	-2.94468	0.00323285	0.0124339
Ribc2	1.36804	-2.25812	0.767012	-2.94405	0.00323949	0.0124548
1110046J04Rik	4.05791	-1.30268	0.443001	-2.94058	0.00327595	0.0125826
Gm14840	2.08621	2.37564	0.808045	2.93998	0.00328232	0.0126008
Rpl5-ps2	11.8176	1.16076	0.394887	2.93947	0.00328775	0.0126193
Angpt4	20.0667	1.87277	0.637282	2.93869	0.00329603	0.012644
Klhl10	5.72677	-1.01241	0.345	-2.93452	0.00334064	0.0128081
Lama3	4.85029	1.60089	0.54573	2.93348	0.0033519	0.0128417
Hspd1-ps5	4.74271	1.86816	0.636982	2.93283	0.00335888	0.0128621
Gm12657	13.8031	1.33262	0.454922	2.92934	0.0033968	0.0129897
Gm7931	2.8749	1.58337	0.540554	2.92916	0.00339874	0.0129947
Gm2423	3.26247	1.81234	0.618822	2.9287	0.00340385	0.0130119
Gm8234	1.72163	-2.20728	0.753862	-2.92796	0.00341189	0.0130354
Gm8545	10.4516	1.44458	0.493467	2.92742	0.00341791	0.0130512
Fgfr1	2.36362	-1.74503	0.596863	-2.92367	0.00345929	0.0131995
Gm5045	3.18178	1.5866	0.54273	2.92337	0.00346266	0.0132075
Rps12-ps4	11.1391	1.35417	0.463359	2.9225	0.00347232	0.013237
Gm15766	1.44306	3.27006	1.11918	2.92184	0.00347969	0.0132529
Gm14857	15.0395	1.20826	0.413864	2.91947	0.00350631	0.013342
Gm11425	8.15675	1.48771	0.509702	2.91878	0.00351402	0.0133664
Gm9061	10.0418	1.27322	0.436345	2.91792	0.00352376	0.0133986
Gm8783	4.84608	1.64658	0.565528	2.91157	0.00359615	0.0136313
Vgf	4.78176	1.15559	0.397008	2.91074	0.00360578	0.0136603
Gm48849	3.99093	1.53087	0.526439	2.90797	0.00363786	0.0137642
Gm43915	1.33183	-2.24428	0.772035	-2.90697	0.00364951	0.0137932
H2-Q4	208.248	1.12003	0.385315	2.9068	0.00365145	0.013798
Gm11989	2.64308	2.0668	0.711877	2.90331	0.0036924	0.0139324
Gm4936	2.709	1.76794	0.608969	2.90316	0.00369415	0.0139339
Npm3-ps1	11.1195	1.13455	0.391093	2.90097	0.00372009	0.0140165
Nr3c2	1.97619	-2.18597	0.753577	-2.90079	0.00372224	0.0140218
Rubcnl	0.930522	-2.7478	0.947372	-2.90044	0.00372634	0.0140298
Gm8539	10.3677	1.45794	0.503224	2.89721	0.00376502	0.0141574
Notum	1.75302	-2.13572	0.737317	-2.89662	0.00377209	0.0141763
Rpl22-ps1	109.05	1.01862	0.351714	2.89615	0.0037777	0.0141914
Gm7556	5.60413	1.31461	0.454331	2.89352	0.00380955	0.0142834
Snhg3	103.96	-1.06171	0.367076	-2.89233	0.00382396	0.0143296
Hepacam2	2.14012	-1.71406	0.593122	-2.88989	0.00385374	0.0144282
Nrap	2.25933	1.99872	0.692	2.88832	0.00387308	0.0144927
Gm7331	73.2188	1.01021	0.35027	2.88408	0.00392554	0.0146758
Lhx6	6.80147	1.15017	0.398874	2.88355	0.00393219	0.0146927
A430018G15Rik	4.50838	-1.22145	0.423705	-2.88279	0.00394168	0.0147202
Gm7600	16.8009	1.34209	0.465962	2.88026	0.00397348	0.0148256
Pgk1-rs7	56.0482	1.69032	0.586901	2.88007	0.00397585	0.0148291
AC110241.1	7.33777	2.88584	1.00208	2.87985	0.00397867	0.0148343
Dmgdh	0.714299	-3.10858	1.07955	-2.87951	0.00398297	0.0148456
Gm17322	7.4794	-1.41067	0.489966	-2.87912	0.00398791	0.0148527
Tdrd9	3.47224	-1.38257	0.48087	-2.87515	0.00403836	0.0150136
Gm12858	6.17409	2.28614	0.795493	2.87387	0.0040548	0.0150612
Gm6283	6.23727	1.00977	0.351371	2.87381	0.00405552	0.0150612
Aldh1a1	1.76439	-2.10456	0.732617	-2.87267	0.00407025	0.0151078
Gm19620	2.18693	1.86306	0.648728	2.87188	0.00408043	0.0151428
Gm15350	2.14572	2.13088	0.74203	2.8717	0.00408275	0.0151461
Gm29084	13.449	1.33737	0.465797	2.87115	0.00408977	0.0151693
Gm15884	6.18307	-1.14291	0.398084	-2.87104	0.00409126	0.0151722
Slc44a5	10.0562	1.11922	0.389997	2.86982	0.00410707	0.0152226
Gm5641	2.15721	1.75875	0.613146	2.8684	0.00412548	0.0152703
Slc13a2	1.42225	2.58576	0.902417	2.86537	0.0041652	0.0153995
Lst1	2.69846	-1.50603	0.52579	-2.86433	0.00417897	0.0154449
Dnah7a	10.0082	-1.65087	0.576698	-2.86262	0.00420157	0.0155118
Fes	5.0642	-1.11743	0.390561	-2.8611	0.00422173	0.0155668
Ccdc129	0.670016	-2.92101	1.02154	-2.85942	0.00424421	0.015638
Gm42876	2.18326	-1.60679	0.561939	-2.85937	0.00424481	0.015638
Hcls1	1.47917	-3.06093	1.0709	-2.85826	0.00425968	0.0156844
Olfr1317	0.997862	3.87489	1.35596	2.85768	0.00426753	0.0157106
AC154540.2	6.17216	1.16767	0.409097	2.85425	0.00431381	0.0158471
Frem2	2.18501	-1.88924	0.662365	-2.85226	0.0043409	0.0159297
Gngt2	3.92826	-1.28966	0.452549	-2.84976	0.00437516	0.016044
Arpp21	0.604987	-2.80912	0.985818	-2.84953	0.00437842	0.0160503
Tspan33	8.07777	1.03586	0.363554	2.84925	0.00438223	0.0160615
2810430I11Rik	3.6316	1.61434	0.567136	2.84647	0.00442071	0.0161882
Gm10123	46.2354	1.22637	0.431043	2.84512	0.00443947	0.0162483
Rasl2-9	4.3281	1.36618	0.480226	2.84488	0.0044428	0.0162547
Dchs1	1.17352	2.75861	0.971656	2.83908	0.0045244	0.0165386
Elfn1	5.54259	1.68809	0.595598	2.83427	0.004593	0.0167628
Gm7551	6.1301	2.55833	0.902783	2.83382	0.0045995	0.0167806
4930535L15Rik	8.31145	-1.2798	0.451641	-2.83368	0.00460157	0.0167852
Gm2395	1.70432	2.01007	0.709612	2.83264	0.00461658	0.0168251
Gm6533	3.52442	1.49151	0.526577	2.83247	0.00461903	0.0168311
Gm45838	6.26933	-1.02476	0.362058	-2.83038	0.00464934	0.0169119
Gm8416	6.24256	1.08181	0.382218	2.83034	0.00464985	0.0169119
Gm45855	15.1945	1.4321	0.506129	2.82952	0.00466175	0.016948
Rpl27-ps1	6.40799	1.08982	0.385338	2.82821	0.00468095	0.0170119
BB557941	4.97739	-1.13292	0.400801	-2.82665	0.00470375	0.017087
Gm4804	4.75936	1.44982	0.512916	2.82663	0.0047041	0.017087
Gm46404	5.17662	-1.01152	0.358072	-2.82491	0.00472939	0.0171698
Tulp1	2.59569	1.60187	0.567274	2.8238	0.00474579	0.0172233
Elfn2	1.22968	2.76629	0.979768	2.82341	0.00475159	0.0172414
Muc13	1.44865	-2.06538	0.73181	-2.82229	0.00476826	0.0172958
Gm5786	78.9057	-1.40043	0.496351	-2.82144	0.00478084	0.0173323
Gm37652	0.718835	-2.77331	0.983675	-2.81934	0.00481231	0.0174251
Gm7618	6.95198	2.09199	0.742712	2.8167	0.00485202	0.0175505
Gm43305	2.77673	1.60015	0.568107	2.81663	0.00485305	0.0175511
Gm7899	7.99598	1.08153	0.384197	2.81504	0.00487713	0.0176277
Gm15530	3.68787	1.63486	0.580967	2.81404	0.00489229	0.0176683
Gm4705	1.91049	2.59504	0.92262	2.81269	0.00491297	0.0177338
Gm8814	2.35337	1.68849	0.601002	2.80947	0.00496238	0.0178894
Gm10357	3.0964	2.20145	0.784224	2.80716	0.00499799	0.0179968
Ace	5.60464	1.06143	0.37824	2.80623	0.00501251	0.0180365
1700031P21Rik	5.13858	-1.34598	0.479878	-2.80483	0.00503427	0.0181054
Cyp2e1	1.10552	3.39413	1.21048	2.80395	0.005048	0.0181374
Gm18913	8.31241	1.35109	0.482234	2.80173	0.00508291	0.0182486
Hpca	7.76004	1.69784	0.606062	2.80144	0.00508758	0.0182559
Gm43081	3.03052	-1.31057	0.468152	-2.79945	0.0051189	0.018346
Gm7516	3.71076	1.44669	0.517306	2.79659	0.00516451	0.0184871
Ifnlr1	3.66846	-1.60651	0.574617	-2.7958	0.00517714	0.0185228
Gm13337	8.83444	1.22575	0.43871	2.79398	0.00520637	0.018608
Gm7172	27.6715	1.13071	0.40478	2.79338	0.00521601	0.0186361
Gm37274	6.48767	1.08004	0.386823	2.79207	0.00523718	0.0186988
Gm14336	3.11736	1.39592	0.500049	2.79157	0.00524537	0.0187216
Rps8-ps2	3.03523	1.6686	0.598051	2.79006	0.00526989	0.0187962
Gm47447	1.81729	-1.79912	0.644959	-2.78951	0.00527885	0.0188216
Oaz2-ps	4.64341	1.40791	0.504893	2.78853	0.00529473	0.018875
Gm7868	6.68754	1.34238	0.48233	2.78311	0.00538401	0.0191537
Pnpla3	2.28083	1.70796	0.613765	2.78276	0.00538979	0.019171
Gm15032	7.76035	2.45035	0.880908	2.78161	0.00540895	0.0192259
Gm10073	541.116	1.2077	0.434535	2.77929	0.00544779	0.0193574
Prss56	2.86183	1.76215	0.635358	2.77347	0.00554619	0.0196649
Gm9396	41.1379	1.15729	0.417325	2.7731	0.00555247	0.0196753
Gm13981	14.355	3.10862	1.12205	2.77048	0.00559746	0.019811
Gm13493	232.363	1.30394	0.470746	2.76994	0.00560664	0.0198334
Igfbp5	5.48392	-1.85477	0.669699	-2.76956	0.00561314	0.019853
Gm8730	278.085	1.02081	0.368658	2.76898	0.00562318	0.0198817
Nupr1	223.348	-1.28394	0.464014	-2.76703	0.00565694	0.0199806
Gm20900	9.20389	1.50116	0.542565	2.76679	0.0056611	0.0199885
Rps12-ps26	3.8029	-1.16549	0.421549	-2.76479	0.00569598	0.0200945
Gm5578	18.7724	1.03659	0.375189	2.76284	0.00573004	0.0201837
Gm13126	0.831544	3.59578	1.30145	2.7629	0.00572911	0.0201837
Gm5239	13.6235	1.52058	0.550455	2.7624	0.00573786	0.0202079
Cttnbp2	198.474	-1.08273	0.391995	-2.76209	0.00574323	0.0202233
Gm17873	4.81316	1.24235	0.45019	2.75962	0.00578694	0.0203599
CAAA01091008.1	1.14047	3.72954	1.3517	2.75915	0.00579517	0.0203819
Gm8731	5.45671	1.42859	0.518378	2.75588	0.00585343	0.0205589
Gm2976	4.40091	1.98992	0.722414	2.75455	0.00587736	0.0206325
Gm13832	3.29028	-1.59574	0.579868	-2.7519	0.00592505	0.0207823
Lrtm2	3.6495	1.50786	0.548081	2.75117	0.00593832	0.0208218
1700034P13Rik	11.2827	-1.02386	0.372344	-2.74977	0.00596378	0.0209005
Bend7	19.0444	-1.02575	0.373095	-2.74931	0.00597212	0.0209262
Gm8942	4.16438	1.36364	0.496225	2.74802	0.00599556	0.0209905
4930555B11Rik	28.0677	-1.02341	0.37247	-2.74762	0.00600288	0.0210126
C78283	4.16317	-1.14496	0.416743	-2.74739	0.00600713	0.0210168
Gm5559	44.4378	1.2943	0.471893	2.74278	0.00609208	0.0212853
Irf5	9.99322	2.0247	0.738299	2.74239	0.00609945	0.0213039
Thbs2	28.3069	2.19509	0.800755	2.74127	0.00612015	0.0213618
Gm5210	19.6824	1.32346	0.482826	2.74108	0.00612379	0.0213708
Gm9169	13.8695	1.23368	0.450507	2.73843	0.0061733	0.0215255
AC115954.1	16.5026	1.25989	0.46028	2.73722	0.00619601	0.0215938
C430002N11Rik	1.58324	4.57823	1.67322	2.73618	0.00621576	0.0216517
Gm14227	1.61026	2.05711	0.752039	2.73538	0.00623088	0.021693
Gm48795	2.24139	2.28102	0.834288	2.73409	0.0062552	0.0217635
Gm14108	5.92196	3.30066	1.20728	2.73397	0.00625752	0.0217679
A430078I02Rik	3.33745	-1.25651	0.459615	-2.73382	0.00626039	0.0217742
Gm44750	1.71175	-1.77875	0.651262	-2.73124	0.00630973	0.0219164
Kcns1	5.42152	1.60509	0.58806	2.72947	0.0063436	0.0220009
Gm6333	4.36501	1.31194	0.481176	2.72652	0.00640055	0.0221724
Gm26664	3.42569	-1.16149	0.426444	-2.72367	0.00645604	0.0223347
Gm26738	0.860253	3.26804	1.19986	2.72369	0.0064558	0.0223347
Gm44231	1.55412	2.36733	0.870554	2.71934	0.0065412	0.0225916
Fcho1	2.0518	2.37609	0.875379	2.71436	0.00664044	0.0228754
Astl	5.775	-1.36466	0.503171	-2.71213	0.00668531	0.023005
Gm29562	3.83935	2.12118	0.782608	2.71039	0.00672038	0.0230911
Shroom3	10.9899	-1.28218	0.47343	-2.70828	0.00676335	0.0232195
Gm47481	2.52941	2.2657	0.837129	2.70652	0.00679929	0.0233159
Gm13030	2.33941	-1.76512	0.652441	-2.70541	0.00682203	0.0233822
Cabp7	14.4675	1.04839	0.387712	2.70404	0.00685023	0.023475
Gm13283	3.78865	1.29555	0.479373	2.7026	0.00687991	0.0235611
Gm12136	1.1569	3.13008	1.15859	2.70163	0.00690004	0.0236223
Gm7722	3.75725	1.49676	0.554475	2.69942	0.006946	0.0237639
Gm13342	1.74838	2.22253	0.823367	2.69932	0.00694812	0.0237672
Gm12452	1.17482	2.60308	0.964739	2.69822	0.00697104	0.0238378
Gm38405	8.22345	-1.1289	0.418409	-2.69808	0.00697412	0.0238444
Gm5364	1.72493	2.84182	1.05423	2.69565	0.00702523	0.0239993
Vwf	444.439	1.88481	0.699494	2.69453	0.00704874	0.0240598
Gm40614	1.6908	-1.81026	0.672838	-2.69047	0.00713504	0.0243063
Gm7741	7.93697	1.05596	0.392641	2.68939	0.00715832	0.0243776
Gm15238	1.0694	2.889	1.07432	2.68916	0.00716328	0.0243905
Gm8425	7.08614	1.40259	0.521874	2.6876	0.00719665	0.02448
Muc1	6.45001	-1.10748	0.412082	-2.68753	0.00719825	0.0244814
Mocos	7.44971	2.63994	0.982533	2.68688	0.00721239	0.0245214
Gm9231	3.65025	1.27108	0.473096	2.68673	0.00721545	0.0245238
Gm6028	2.9458	1.45865	0.543266	2.68496	0.00725378	0.0246217
Gm8036	3.01724	2.13127	0.793973	2.68431	0.00726789	0.0246656
Gm5967	3.38058	1.66846	0.621618	2.68407	0.00727329	0.0246799
Gm47881	1.39627	2.64717	0.986937	2.68221	0.00731379	0.0247929
Gm43570	5.09173	-1.13259	0.422302	-2.68193	0.00731989	0.0248055
9430092D12Rik	2.71796	-1.49196	0.556495	-2.681	0.00734026	0.0248501
Nim1k	4.89331	1.20793	0.450878	2.67906	0.00738299	0.024977
F11r	24.5946	-1.95244	0.729031	-2.67813	0.00740344	0.0250354
Gm5931	7.26563	1.52594	0.570099	2.67663	0.00743677	0.0251235
Rps13-ps5	2.90009	1.70197	0.635961	2.67621	0.00744589	0.0251461
Fgl1	3.75919	-1.26148	0.471456	-2.67571	0.00745701	0.0251755
Gm35035	1.23549	-2.38084	0.890427	-2.67382	0.00749925	0.0253098
Gm28530	11.3226	1.47858	0.553388	2.67187	0.00754305	0.0254452
Gm6579	7.30012	1.81926	0.68113	2.67095	0.00756369	0.0255024
Gm13435	1.04208	2.59968	0.973596	2.67019	0.0075809	0.0255431
Disp2	4.35302	1.36986	0.513093	2.66981	0.0075895	0.0255644
Gm10074	2.2316	1.65479	0.619849	2.66966	0.0075928	0.0255673
Amhr2	2.45191	1.96357	0.736027	2.66779	0.00763512	0.0256889
Gm27048	8.09114	1.52695	0.572534	2.667	0.00765314	0.025737
C130023A14Rik	1.72455	-1.66464	0.624352	-2.66619	0.00767168	0.0257826
BC018473	1.76881	2.44869	0.918633	2.66558	0.00768562	0.0258169
Gm29462	1.73788	2.26813	0.851379	2.66407	0.00772021	0.0259142
Gm8737	3.88441	1.63255	0.613464	2.6612	0.00778616	0.026108
Gm10384	5.60232	-1.80129	0.677107	-2.66027	0.0078077	0.0261718
Gm15651	2.25809	-1.72073	0.646881	-2.66003	0.00781329	0.026182
Gm34776	1.29136	-2.09021	0.786085	-2.65901	0.00783709	0.0262491
Gm12380	2.09751	1.78755	0.672562	2.65782	0.0078648	0.0263376
Gm5946	6.75221	1.16121	0.437948	2.65148	0.00801387	0.0267547
E230015B07Rik	2.94443	-1.42245	0.536832	-2.64971	0.00805599	0.0268664
2600006K01Rik	2.72705	1.50423	0.567842	2.64903	0.00807238	0.0269023
Unc93a2	8.22399	-1.20617	0.455324	-2.64903	0.00807236	0.0269023
Sgk2	87.4378	1.04783	0.395926	2.64654	0.00813198	0.027069
AC118542.1	2.78855	-1.30451	0.493524	-2.64325	0.00821146	0.0273
Srrm4os	1.40984	2.40174	0.908815	2.64272	0.00822434	0.027334
Gm11353	21.7916	1.12074	0.424758	2.63855	0.00832616	0.0275971
Syt2	2.30473	1.77287	0.671929	2.63849	0.00832773	0.0275979
Acaa1b	2.64395	2.37383	0.899824	2.63811	0.00833696	0.0276108
AC154457.3	7.08236	1.05585	0.40021	2.63823	0.00833392	0.0276108
Gm43359	5.71572	1.06979	0.405619	2.63742	0.008354	0.0276584
Ap1m2	1.22638	2.49714	0.947951	2.63425	0.00843242	0.0278801
Tnfsf18	0.857212	-2.69662	1.02663	-2.62667	0.00862259	0.0284115
Gm13592	2.52312	1.77078	0.674147	2.62669	0.00862192	0.0284115
Gm13523	4.41888	-1.09061	0.415492	-2.62486	0.00866846	0.0285347
Gm47750	3.18621	1.92767	0.734737	2.62362	0.00870012	0.0286214
Gm42655	1.00025	3.40744	1.299	2.62313	0.00871253	0.0286531
Gm45493	4.21959	-1.0661	0.406764	-2.62093	0.00876899	0.028779
Gm8115	1.26494	2.24006	0.855261	2.61915	0.00881486	0.0288979
Gm13212	3.51217	1.25982	0.481042	2.61894	0.00882045	0.0289117
Ppp1r2-ps3	2.11624	1.95726	0.748376	2.61535	0.00891372	0.0291805
2210010C04Rik	5.83773	-1.17418	0.449026	-2.61495	0.00892411	0.0292053
Gm6621	3.76748	1.43603	0.549184	2.61484	0.00892698	0.0292101
Rpsa-ps11	31.9924	1.25696	0.481069	2.61285	0.00897912	0.0293714
Sv2c	1.37519	-2.0318	0.777979	-2.61164	0.00901102	0.0294618
Icam2	11.0535	1.56255	0.600749	2.60101	0.00929507	0.0302232
Acat3	19.2577	1.78211	0.685308	2.60046	0.00930994	0.0302624
Eaf2	3.38307	-1.08223	0.416394	-2.59905	0.00934823	0.0303726
Mir8091	4.47389	1.21821	0.469012	2.5974	0.00939327	0.0304902
Gm16316	42.2586	-1.21016	0.466159	-2.59603	0.00943086	0.0305979
Gm7290	4.34056	1.51179	0.582373	2.59591	0.00943399	0.0305984
Sel1l3	2.71524	1.91047	0.736813	2.59289	0.00951731	0.0308461
Gm14398	6.98672	1.67675	0.647057	2.59135	0.00956009	0.0309686
Lsp1	14.3016	1.26344	0.488104	2.58847	0.00964027	0.0311748
Gm17538	5.27269	1.60568	0.620927	2.58593	0.00971154	0.0313417
Gm6161	1.65903	3.0994	1.19939	2.58415	0.00976197	0.0314662
Atf1-ps	9.07157	1.03435	0.400499	2.58266	0.00980405	0.0315714
Rpl38-ps2	121.745	1.37532	0.532662	2.58197	0.00982372	0.0316152
4933431J24Rik	1.63949	-2.18393	0.846254	-2.58071	0.00985982	0.0316968
Gm15788	2.53061	-1.39691	0.54145	-2.57994	0.00988179	0.0317405
Gm9063	2.70754	1.45702	0.564786	2.57978	0.00988622	0.0317464
Gm10362	4.06265	1.20066	0.465421	2.57974	0.00988753	0.0317464
Gm9311	3.97623	1.45559	0.564272	2.5796	0.00989156	0.0317545
Gm8770	3.14665	1.6913	0.655735	2.57925	0.00990159	0.0317719
Igdcc3	1.0317	2.92659	1.13554	2.57727	0.00995838	0.0319442
Gm12322	2.71765	1.95022	0.756925	2.57651	0.00998035	0.0319949
Gm7911	26.2736	1.98539	0.770971	2.57518	0.0100187	0.0321028
Nlgn3	1.38902	-1.87303	0.728008	-2.57281	0.0100876	0.0322887
Jsrp1	1.39854	-1.94425	0.755745	-2.57263	0.0100929	0.0323008
Fbn1	5.76244	1.02471	0.39899	2.56825	0.0102213	0.0326561
B230322F03Rik	2.15321	1.6649	0.64851	2.56727	0.0102503	0.0327335
Rpl17-ps8	2.84797	1.49823	0.583615	2.56715	0.0102538	0.0327397
Gm4991	3.03805	1.68888	0.658779	2.56366	0.0103576	0.0330304
Gfra1	43.4065	-1.46711	0.572804	-2.56128	0.0104287	0.0332061
CT033749.1	4.29567	1.28147	0.500322	2.56129	0.0104284	0.0332061
0610031O16Rik	2.15589	2.09449	0.817786	2.56117	0.0104321	0.0332119
Gm7820	2.51103	1.65059	0.644544	2.56086	0.0104412	0.0332306
Camk1d	0.756912	-2.42724	0.947852	-2.56078	0.0104438	0.0332339
B930086L07Rik	1.19683	-1.92012	0.749931	-2.56039	0.0104554	0.0332606
Gm47865	5.10596	-1.1203	0.438096	-2.55721	0.0105517	0.0334998
Gm26896	5.20242	-1.10838	0.433783	-2.55515	0.0106141	0.0336672
Grb14	8.23403	1.34719	0.528144	2.55079	0.0107478	0.0340234
Kcnip3	0.986495	-2.12046	0.83207	-2.54842	0.0108213	0.0342196
Gm9925	0.713823	-2.57452	1.01064	-2.54741	0.0108527	0.0343083
Gm2412	3.41763	2.30602	0.906265	2.54453	0.0109425	0.0345186
Gm5997	2.44207	1.46371	0.575516	2.54331	0.0109809	0.0346291
Gm26692	2.80936	-1.32677	0.521728	-2.54303	0.0109897	0.034641
Gm5342	1.25539	2.44682	0.962338	2.54258	0.0110037	0.0346694
Reps2	3.42052	-1.44354	0.567854	-2.5421	0.0110189	0.0347015
Gm6665	5.73629	1.72609	0.679358	2.54076	0.0110612	0.0348186
Gm5778	24.9789	2.05981	0.810786	2.54051	0.0110691	0.0348335
Gm13047	1.54033	2.67049	1.0516	2.53945	0.0111026	0.0349172
Gm7545	11.8158	1.27695	0.503154	2.53789	0.0111524	0.0350532
Gm4859	8.44221	1.11571	0.439616	2.53792	0.0111514	0.0350532
Hrh1	1.55161	2.04995	0.808177	2.53651	0.0111963	0.0351746
Gm7292	14.6471	1.07816	0.425262	2.53528	0.0112359	0.0352829
Dnah2	4.34778	-1.20277	0.474672	-2.53389	0.0112804	0.0354067
Nrg1	0.783954	3.58546	1.41553	2.53294	0.011311	0.035492
Tuba8	1.91112	-2.03859	0.805384	-2.5312	0.0113672	0.0356271
4930432E11Rik	1.24027	-2.05912	0.814147	-2.52917	0.0114331	0.0357992
4933406C10Rik	4.1857	-1.24002	0.490322	-2.529	0.0114388	0.0358115
Gm11686	4.5192	3.07792	1.2172	2.52869	0.011449	0.0358381
Mfsd13b	2.39851	-1.36823	0.541227	-2.52801	0.011471	0.0358691
Syt7	4.39887	1.23805	0.489855	2.52737	0.0114919	0.0359235
Gm7054	5.09751	1.49833	0.593167	2.52598	0.0115377	0.0360613
AC160966.1	4.20701	1.13016	0.447569	2.52511	0.0115662	0.0361391
Slc38a3	5.73031	-1.3107	0.519562	-2.5227	0.0116457	0.0363384
D630039A03Rik	3.87852	1.32226	0.524172	2.52256	0.0116503	0.0363463
Gm5206	2.15786	1.8047	0.71545	2.52247	0.0116535	0.0363463
Gm20636	4.75834	-1.21129	0.480621	-2.52026	0.0117269	0.0365367
Gm47554	1.14836	2.34317	0.931126	2.51649	0.011853	0.0368742
Gm9967	3.55172	-1.39783	0.555584	-2.51597	0.0118706	0.0369179
Rpsa-ps5	1.49504	2.00583	0.797873	2.51397	0.0119379	0.037105
Casp12	5.15493	1.47971	0.588724	2.51342	0.0119566	0.0371381
Gm47992	2.60008	-1.52244	0.605729	-2.5134	0.0119575	0.0371381
Gm41231	2.23335	1.63628	0.651371	2.51206	0.012003	0.0372425
Gm13077	6.42276	1.09808	0.437187	2.51169	0.0120154	0.0372675
Rpl19-ps3	5.84357	1.70976	0.681234	2.50979	0.0120802	0.0374406
Reln	1.07854	-2.02231	0.805828	-2.50961	0.0120865	0.0374543
Cbx3-ps6	1.05633	3.50956	1.39866	2.50924	0.0120992	0.037488
Gm33251	0.860835	-2.55101	1.01668	-2.50917	0.0121016	0.0374899
Gm17541	4.53606	1.3282	0.529483	2.50849	0.0121249	0.037551
Gm42460	3.42621	-1.25858	0.502234	-2.50595	0.0122122	0.0377761
Gm10766	2.54911	-1.31775	0.526227	-2.50415	0.0122746	0.0379464
Gm14783	1.04771	2.7294	1.09057	2.50272	0.0123244	0.0380889
4930512J16Rik	9.21317	-1.03479	0.413513	-2.50244	0.012334	0.0381073
Rs1	0.69072	-2.69553	1.07923	-2.49764	0.0125022	0.0385579
Lamc3	6.35705	-1.92059	0.769013	-2.49747	0.0125081	0.038566
AC129539.1	1.6563	1.9449	0.778757	2.49745	0.0125092	0.038566
Gm6425	5.72195	1.17518	0.470694	2.49671	0.0125353	0.03862
Ror1	3.33541	-1.15981	0.464678	-2.49595	0.0125621	0.0386852
Acox2	1.14506	-2.94195	1.18024	-2.49267	0.0126786	0.0389975
Gm9430	3.79605	1.20345	0.48298	2.49172	0.0127125	0.0390843
Gm13443	16.1838	1.18353	0.475316	2.49	0.0127744	0.0392458
0610039K10Rik	5.20988	1.54263	0.619589	2.48976	0.0127829	0.0392659
Batf2	3.04199	1.84938	0.742943	2.48926	0.012801	0.0393041
Gm13676	0.922998	2.70857	1.08808	2.48931	0.0127992	0.0393041
Col25a1	1.95318	-1.62708	0.654422	-2.48629	0.0129083	0.0395923
Rpl17-ps7	2.50045	1.64304	0.661087	2.48537	0.0129418	0.0396836
Usp51	8.07334	-1.38475	0.557394	-2.48433	0.0129797	0.0397878
Srrm4	1.38921	2.81879	1.13472	2.48413	0.012987	0.0398043
Acap1	7.15777	1.31483	0.529448	2.4834	0.0130133	0.0398674
C330021F23Rik	1.39315	-2.00984	0.809499	-2.48282	0.0130349	0.0399274
Rpl31-ps10	10.9813	1.12477	0.453334	2.48111	0.0130974	0.0400774
Plch2	13.7929	1.16479	0.469657	2.48008	0.0131352	0.0401813
Apol9b	2.81649	-1.45877	0.588393	-2.47925	0.013166	0.0402517
Gm13966	2.25978	1.89764	0.76541	2.47925	0.0131659	0.0402517
Gm12165	1.58913	2.08303	0.841592	2.47511	0.0133194	0.0406309
AI182371	2.94915	-1.25376	0.506621	-2.47475	0.0133328	0.0406597
Rpl36-ps2	14.1922	1.03776	0.419472	2.47397	0.013362	0.0407429
Gm6341	6.56782	1.30229	0.526522	2.47338	0.0133842	0.0408045
Vegfd	1.1953	-2.36015	0.955565	-2.4699	0.0135152	0.0411224
Gm4462	12.6463	1.47606	0.597639	2.46982	0.0135182	0.0411224
A530020G20Rik	1.3604	-1.84638	0.74758	-2.46982	0.0135182	0.0411224
Olig3	3.07523	-1.57774	0.638975	-2.46918	0.0135423	0.0411774
Wfikkn2	31.6776	1.13914	0.461414	2.46881	0.0135563	0.0412079
Gm35850	1.26789	-1.86951	0.757382	-2.46839	0.0135723	0.0412445
Gm15626	1.38258	1.9285	0.781868	2.46653	0.0136429	0.0414286
Baalc	15.1406	1.15559	0.468538	2.46637	0.0136489	0.0414409
Fxyd1	1.61572	3.17491	1.28799	2.46501	0.0137009	0.0415498
Adh7	822.161	1.0164	0.412302	2.46519	0.013694	0.0415498
Gm16365	3.84554	-1.04034	0.422027	-2.46509	0.0136977	0.0415498
Gm4131	1.22926	-2.41541	0.98065	-2.46307	0.0137752	0.0417446
Gm44036	1.8773	-1.53491	0.623437	-2.46201	0.0138162	0.0418567
Gm48023	0.82604	3.08469	1.25351	2.46083	0.0138615	0.041957
Gstt1	4.48561	-1.21425	0.494272	-2.45665	0.0140239	0.0423814
Gm11413	1.31833	-1.90303	0.774614	-2.45675	0.0140199	0.0423814
Wfdc13	0.880869	-2.20126	0.896324	-2.45587	0.0140543	0.0424539
Tnni3k	2.43844	2.64918	1.08007	2.45278	0.0141758	0.0427771
1600023N17Rik	2.06662	-1.34324	0.547675	-2.45262	0.0141821	0.0427901
Snora2b	3.93298	-1.50639	0.614266	-2.45235	0.0141928	0.042816
Skor1	1.46995	2.02342	0.825174	2.45212	0.0142019	0.0428309
Gm4768	1.54094	2.07352	0.845586	2.45217	0.0141999	0.0428309
Slc44a3	112.758	1.02487	0.41801	2.45178	0.014215	0.0428643
Tspan2	19.6976	-1.89935	0.774795	-2.45142	0.0142294	0.0428889
Sorcs3	0.608727	-2.85444	1.16449	-2.45124	0.0142365	0.0428916
Gm47535	8.12288	-1.24457	0.508163	-2.44916	0.0143188	0.0431084
Hist1h2af	2.73366	-1.6259	0.664106	-2.44825	0.014355	0.0431798
Gm15793	2.98902	1.30578	0.533343	2.44829	0.0143537	0.0431798
A230005M16Rik	1.32347	-1.81271	0.740683	-2.44735	0.014391	0.043269
Cyp2c55	1.44515	2.7581	1.12777	2.44563	0.0144598	0.0434508
Gm18492	1.10331	2.65691	1.08731	2.44356	0.0145431	0.0436882
Gm10087	1.60553	1.99204	0.815499	2.44273	0.0145766	0.0437635
Ctf1	0.98003	2.43839	0.99902	2.44079	0.0146553	0.0439491
Pcdhb8	2.24768	2.47247	1.01331	2.44	0.0146873	0.0440258
Ntrk1	0.683684	2.84667	1.16709	2.43913	0.0147227	0.0441191
AC164296.1	2.07721	2.21594	0.908725	2.43851	0.0147479	0.0441825
Ifi203	2.58343	-2.04169	0.837453	-2.43797	0.0147699	0.0442349
Gm13609	1.28531	-2.41034	0.989279	-2.43646	0.0148317	0.0443881
Rhov	4.22975	1.49159	0.612507	2.43522	0.0148827	0.0444956
Gm14665	1.95957	-1.46071	0.600161	-2.43386	0.0149386	0.0446434
Sult2b1	4.29874	-1.02186	0.420425	-2.43054	0.0150762	0.0449702
Gm5621	4.45875	1.0252	0.422194	2.42826	0.0151716	0.0451897
Lrg1	1.10644	2.12741	0.87619	2.42803	0.0151812	0.0452055
Gm44168	1.40233	2.17553	0.896452	2.42682	0.0152317	0.0453427
Gm34379	3.39274	1.12437	0.463384	2.42644	0.0152479	0.0453781
Gm8907	1.19187	2.85609	1.17756	2.42543	0.0152904	0.0454653
Gm6340	1.52112	1.93236	0.79712	2.42417	0.0153432	0.0456027
Ucp2	2.80686	1.66898	0.688886	2.42272	0.0154048	0.0457529
Gm6686	1.17501	3.49417	1.44262	2.42211	0.0154307	0.0458233
Gm15660	2.9609	1.45019	0.598931	2.4213	0.0154649	0.0458986
4930532G15Rik	3.44156	-1.19432	0.493523	-2.41999	0.0155209	0.0460582
Rny3	17.7242	-1.16822	0.482784	-2.41976	0.0155308	0.0460742
Oas2	3.32418	-1.94048	0.802711	-2.4174	0.0156317	0.0463406
C230035I16Rik	5.01511	-1.12602	0.465914	-2.4168	0.0156578	0.0464045
Gm9174	0.825343	3.13864	1.29926	2.41572	0.015704	0.0465148
Adra2a	3.22965	1.38541	0.574202	2.41275	0.0158325	0.0468353
Mndal	1.3566	-2.46105	1.02072	-2.41111	0.0159042	0.0470339
Gm12091	4.85381	1.26392	0.524345	2.41047	0.0159319	0.047109
Gm27698	2.00168	-1.4046	0.583109	-2.40881	0.0160048	0.0472368
Traf1	1.65917	-2.25541	0.936776	-2.40763	0.0160564	0.0473623
Gm7442	1.14078	2.24324	0.932057	2.40676	0.0160948	0.047429
Gm13413	3.34629	1.70265	0.707557	2.40638	0.0161114	0.0474637
Prrt3	3.40952	1.08585	0.45127	2.4062	0.0161192	0.04748
Gm36033	3.60743	-1.19093	0.49509	-2.40548	0.0161513	0.0475543
Gm12508	10.1487	1.21311	0.504662	2.4038	0.0162256	0.047739
Hist1h2ab	3.1904	-1.22527	0.509758	-2.40364	0.0162328	0.0477468
Spib	3.19343	-1.11086	0.462373	-2.40253	0.0162822	0.0478718
AC154604.1	3.36174	-1.12756	0.469454	-2.40185	0.0163125	0.047936
Drc1	10.1686	1.04278	0.434367	2.40069	0.0163641	0.0480646
Gm45047	1.38278	-1.89905	0.79128	-2.39997	0.0163965	0.0481529
Cyp1a1	24.7204	2.43508	1.01491	2.39931	0.016426	0.0482258
Rnf144b	1.50399	-2.11952	0.884258	-2.39695	0.0165324	0.048488
Kcna5	4.79391	1.06293	0.443476	2.39681	0.0165387	0.048488
Gm15198	1.57438	2.32857	0.972018	2.3956	0.0165931	0.048627
Gm48557	15.8358	1.6304	0.680623	2.39545	0.0166002	0.048627
Lhx4	3.07155	2.49677	1.04284	2.39422	0.0166559	0.0487834
Gm8849	1.15232	2.19283	0.915936	2.39409	0.0166617	0.0487936
Gm14173	3.41372	1.10486	0.461544	2.39382	0.0166738	0.0488219
Gm8655	2.41095	1.53071	0.639598	2.39324	0.0167004	0.0488723
Gm17149	2.46712	1.71372	0.716332	2.39235	0.0167409	0.04897
Lrrc2	0.825566	-2.30117	0.962041	-2.39197	0.0167582	0.0490138
Slfn10-ps	0.917547	2.39183	1	2.39183	0.0167647	0.0490258
Gm15583	1.89077	1.67396	0.699986	2.39142	0.0167832	0.049056
Gm20768	7.21741	1.06226	0.444243	2.39118	0.0167945	0.0490575
Gm6274	263.29	1.15882	0.485115	2.38875	0.0169057	0.0493405
Rpl36-ps3	5.35488	1.07221	0.448966	2.38818	0.0169322	0.0493903
Inpp1	131.99	1.06837	0.447842	2.3856	0.0170511	0.0496669
Gm5217	1.88921	1.71996	0.721276	2.3846	0.0170976	0.0497744
AC164431.1	5.02131	1.89663	0.795389	2.38453	0.0171009	0.049777
