# Supplementary material for: Remodeling of the Tumor Microenvironment Through PAK4 Inhibition Sensitizes Tumors to Immune Checkpoint Blockade
Source: Cancer Res Commun. 2022 Oct 19;2(10):1214–28. doi: 10.1158/2767-9764.CRC-21-0133 (PMC9799984; doi:10.1158/2767-9764.CRC-21-0133)
Supplement: Supplementary Table 3 — Supplemental Table 3: Differential gene expression analysis between B16 KO and WT tumors in vivo at day 6. Showing genes with q < 0.05 and log2FC > 1 or < -1. [file crc-21-0133-s13.xlsx]

## Sheet: DGE_invivo_day6
Supplemental table 3: Differential gene expression analysis between B16 KO and WT tumors in vivo at day 6. Showing genes with q < 0.05 and log2FC > 1 or < -1
Gene	BaseMean	log2FoldChange	lfcSE	stat	pvalue	padj
Ulbp1	1650.75	2.359	0.0792329	29.773	8.75008e-195	1.82815e-190
Acot9	942.689	1.13744	0.0419828	27.0931	1.18731e-161	1.24033e-157
Btn2a2	3719.23	-12.232	0.46462	-26.327	9.42438e-153	6.56345e-149
Sv2a	181.353	-3.97678	0.156037	-25.486	2.81606e-143	1.4709e-139
St7	1910.3	1.67701	0.0717851	23.3615	1.05403e-120	4.40438e-117
Hhipl1	3234.34	2.78201	0.120282	23.1291	2.35992e-118	8.21763e-115
Tes	10191.9	2.63652	0.114321	23.0625	1.10156e-117	3.28783e-114
Gjb2	1496.87	-3.04279	0.132184	-23.0193	2.98618e-117	7.79879e-114
E2f6	959.178	-1.32527	0.058397	-22.6942	5.1092e-114	1.18607e-110
Eif1ax	5163.6	1.24781	0.0594131	21.0023	6.24859e-98	1.30552e-94
Eya1	1586.79	-2.36105	0.114135	-20.6865	4.57963e-95	8.69839e-92
Miga1	831.802	1.79265	0.0879787	20.376	2.7331e-92	4.75855e-89
Prph	231.943	4.68648	0.242872	19.2961	5.79542e-83	8.64884e-80
Cdkl5	336.077	1.77943	0.0927941	19.1761	5.86236e-82	8.16549e-79
Pnck	175.882	4.35473	0.230325	18.9069	1.00066e-79	1.30667e-76
Capn6	833.374	-2.66488	0.143037	-18.6307	1.81218e-77	2.10344e-74
Dok5	959.912	3.05473	0.165345	18.4749	3.28998e-76	3.61776e-73
Matn3	199.468	2.43598	0.133668	18.224	3.32603e-74	3.47454e-71
Acsl4	3148.32	1.01022	0.055711	18.1332	1.74382e-73	1.73493e-70
Lsm8	3887	1.51796	0.0842729	18.0124	1.5565e-72	1.41391e-69
Prkg2	3469.24	6.81759	0.381258	17.8818	1.63361e-71	1.42212e-68
Rbpms2	453.589	2.45651	0.139224	17.6444	1.12447e-69	9.39741e-67
Cbr3	176.542	1.98143	0.112781	17.5688	4.27287e-69	3.43358e-66
Il11	132.962	5.40101	0.309381	17.4575	3.02067e-68	2.33744e-65
Gm26888	174.355	3.0593	0.175467	17.4352	4.46025e-68	3.32814e-65
Pdha1	7488.92	1.01638	0.0583794	17.4099	6.94434e-68	5.00304e-65
Cort	141.735	-3.76495	0.21641	-17.3973	8.64823e-68	6.02291e-65
Map1a	863.783	2.7732	0.159584	17.3777	1.21726e-67	8.20396e-65
Hoxa11	92.7143	-5.95714	0.345289	-17.2526	1.06976e-66	6.98452e-64
Osbp2	251.92	4.80662	0.283682	16.9437	2.14125e-64	1.3158e-61
Sulf2	8710.81	1.55908	0.0923721	16.8783	6.50178e-64	3.88119e-61
Crmp1	1385.73	1.55325	0.0921052	16.8638	8.30094e-64	4.81754e-61
Btbd6	408.289	-1.19193	0.0724216	-16.4583	7.31823e-61	3.92051e-58
Gnl3l	3176.33	1.03828	0.0632836	16.4068	1.70884e-60	8.92572e-58
Dkk3	3168.32	-1.46474	0.0895433	-16.3579	3.8189e-60	1.94606e-57
Ppm1e	554.341	3.46105	0.212844	16.261	1.86695e-59	9.28719e-57
Capza2	12550.8	1.2774	0.0789402	16.1819	6.77235e-59	3.21579e-56
C1qtnf3	254.075	4.36213	0.269698	16.1741	7.67581e-59	3.56379e-56
Zcwpw1	204.521	2.40774	0.149269	16.1303	1.56365e-58	7.10201e-56
Hccs	1647.08	1.06553	0.0664528	16.0344	7.34693e-58	3.26594e-55
Pygo1	2140.06	1.14353	0.0717021	15.9484	2.92299e-57	1.27229e-54
Ing3	1901.23	1.13851	0.0717386	15.8703	1.01724e-56	4.3374e-54
Zbtb38	5447	1.2311	0.0775796	15.8689	1.0406e-56	4.34827e-54
Sms	1158.5	1.00228	0.0631679	15.8669	1.07419e-56	4.40058e-54
Prune2	1356.15	2.88647	0.183263	15.7505	6.81892e-56	2.73976e-53
Fam3c	4047.3	1.32188	0.0841502	15.7085	1.32207e-55	5.21172e-53
Mdfic	3992.8	1.74747	0.111602	15.6581	2.92394e-55	1.11072e-52
Ammecr1	998.345	1.02749	0.0657261	15.6329	4.34527e-55	1.62118e-52
Cftr	210.78	2.47	0.15812	15.6211	5.23064e-55	1.91726e-52
Hoxa11os	66.6221	-5.12644	0.331344	-15.4716	5.3911e-54	1.94201e-51
Lhfpl4	68.1854	4.44972	0.289652	15.3623	2.93043e-53	1.03772e-50
Cenpv	589.254	1.2444	0.0819473	15.1854	4.42195e-52	1.5398e-49
Lockd	316.806	-1.26286	0.0846549	-14.9177	2.52799e-50	8.38369e-48
Cpt1c	323.855	1.71891	0.115924	14.8279	9.67607e-50	3.15878e-47
Mid2	1251	1.35864	0.0917745	14.8041	1.37909e-49	4.43283e-47
Fam120c	972.543	1.21351	0.0824004	14.727	4.32528e-49	1.36921e-46
Ndufa5	3419.63	1.0906	0.0748671	14.5671	4.54698e-48	1.41791e-45
Gm26809	156.459	2.24241	0.154168	14.5453	6.25929e-48	1.92317e-45
Gm13230	417.708	1.39416	0.0963404	14.4712	1.84264e-47	5.49974e-45
Edil3	843.493	3.29265	0.229287	14.3604	9.17018e-47	2.69849e-44
Dusp9	68.1178	2.67093	0.186422	14.3273	1.47748e-46	4.22863e-44
Wasl	7220	1.16446	0.0822521	14.1572	1.68659e-45	4.63657e-43
4833420G17Rik	978.631	-1.24267	0.0879783	-14.1248	2.6729e-45	7.25258e-43
Shank2	378.235	1.82725	0.129556	14.1039	3.59334e-45	9.38447e-43
Tnfrsf12a	1427.74	2.13521	0.152333	14.0167	1.23222e-44	3.10179e-42
Tmem246	290.749	1.71978	0.123503	13.925	4.46395e-44	1.09724e-41
Nptxr	911.805	1.72131	0.124414	13.8353	1.56003e-43	3.78998e-41
Rasgrp3	3916.74	-1.71572	0.124058	-13.83	1.6811e-43	4.03714e-41
Gm44220	83.1564	-3.52999	0.255609	-13.8101	2.21421e-43	5.25698e-41
Dstn	5002.57	1.19415	0.0866063	13.7883	2.99783e-43	6.9593e-41
Mcoln3	1093.92	1.09592	0.0797521	13.7416	5.72134e-43	1.31358e-40
Mras	859.346	1.37042	0.100279	13.6661	1.61903e-42	3.67679e-40
Gm15473	53.4422	4.11523	0.305711	13.4612	2.64627e-41	5.945e-39
Plp1	1514.33	2.53091	0.18846	13.4294	4.06527e-41	8.9406e-39
Ofd1	530.333	1.06327	0.0792355	13.4192	4.6698e-41	1.00584e-38
Kit	878.314	-2.00505	0.149845	-13.3808	7.82581e-41	1.66841e-38
Uchl1	239.507	1.70822	0.128956	13.2465	4.72492e-40	9.77403e-38
Grik2	1255.4	1.36182	0.102959	13.2269	6.13889e-40	1.25745e-37
Nexn	501.862	1.78567	0.135343	13.1936	9.54542e-40	1.93624e-37
Hspb6	368.951	1.43629	0.110418	13.0077	1.10688e-38	2.18171e-36
B3galt5	939.607	2.0698	0.160206	12.9196	3.48997e-38	6.81457e-36
Pla2g5	135.685	2.15157	0.167215	12.8671	6.89829e-38	1.32226e-35
Pde1c	148.884	-1.78753	0.139127	-12.8482	8.80371e-38	1.67214e-35
Fgd1	636.197	1.26504	0.0988117	12.8026	1.58635e-37	2.95925e-35
Uprt	980.352	1.04226	0.0814245	12.8003	1.63339e-37	3.02004e-35
Ppm1l	1162.66	1.12884	0.0886277	12.7369	3.68789e-37	6.7001e-35
Rapgef3os2	122.303	-2.24072	0.179052	-12.5144	6.22951e-36	1.11242e-33
Npnt	385.418	1.17731	0.0943573	12.4772	9.94799e-36	1.74658e-33
Runx2	635.524	2.82035	0.226126	12.4724	1.05532e-35	1.83739e-33
Cav2	6895.49	1.63734	0.13178	12.4248	1.91697e-35	3.28289e-33
Ppfibp2	1513.97	1.3667	0.110594	12.3579	4.41637e-35	7.26544e-33
Tnfrsf19	591.889	1.04649	0.0847169	12.3528	4.70736e-35	7.68367e-33
Fndc4	313.595	1.45079	0.117862	12.3092	8.08205e-35	1.29891e-32
Ddit4l	328.727	1.53883	0.126144	12.199	3.1448e-34	4.97761e-32
Dennd2a	2489.88	1.62314	0.133331	12.1738	4.28753e-34	6.73529e-32
Kif26a	458.116	-1.48139	0.121866	-12.1559	5.33986e-34	8.32579e-32
Arid3c	58.7875	5.77657	0.476433	12.1246	7.82348e-34	1.21078e-31
Col12a1	2265.32	1.82705	0.151087	12.0928	1.15346e-33	1.75906e-31
Atp10b	63.2633	-4.21386	0.349401	-12.0602	1.71327e-33	2.59386e-31
C530008M17Rik	1140.42	1.17693	0.0978597	12.0267	2.5713e-33	3.81009e-31
Gpr173	80.2179	1.97013	0.164619	11.9679	5.23602e-33	7.70395e-31
Tsr2	804.492	1.04398	0.0875666	11.9221	9.07897e-33	1.29923e-30
Srxn1	1453.15	1.15424	0.0968864	11.9133	1.00873e-32	1.4337e-30
Gm9732	37.4817	4.68751	0.395112	11.8637	1.82612e-32	2.56061e-30
Trappc2	195.817	1.01868	0.0859011	11.8587	1.93947e-32	2.70143e-30
Tspan2	529.031	2.64525	0.223297	11.8463	2.24815e-32	3.11063e-30
Sytl4	76.531	-2.40116	0.202711	-11.8452	2.27845e-32	3.13182e-30
Zfp985	46.74	3.09095	0.261644	11.8135	3.32268e-32	4.50784e-30
Myo1e	3576.32	1.13505	0.0962083	11.7978	4.00553e-32	5.39919e-30
Ttll11	51.4168	3.36101	0.285221	11.7839	4.72667e-32	6.32126e-30
Ttll7	372.846	1.61612	0.137337	11.7676	5.7354e-32	7.58416e-30
Gfap	413.451	2.18484	0.185872	11.7546	6.69096e-32	8.73714e-30
Cdh6	74.9789	4.0302	0.343071	11.7474	7.28132e-32	9.39066e-30
Gm15455	261.868	1.31876	0.112748	11.6965	1.32822e-31	1.69211e-29
Aff1	3444.65	1.18728	0.101901	11.6512	2.26195e-31	2.82987e-29
Fam178b	781.126	3.03953	0.260868	11.6516	2.25224e-31	2.82987e-29
Cacng7	177.01	1.93084	0.167771	11.5088	1.1918e-30	1.45616e-28
Mical2	805.324	1.40094	0.122069	11.4765	1.73062e-30	2.07804e-28
Gemin8	258.414	1.12672	0.0983081	11.4611	2.06798e-30	2.44103e-28
Fancb	306.549	1.11774	0.0975833	11.4542	2.24056e-30	2.62989e-28
Srgap1	634.591	1.26502	0.110531	11.4449	2.49309e-30	2.90995e-28
Sms-ps	192.223	1.12286	0.098177	11.4371	2.7287e-30	3.16727e-28
Gm13479	134.547	-1.59136	0.139165	-11.4351	2.79351e-30	3.22457e-28
C530044C16Rik	51.1783	-6.5458	0.573052	-11.4227	3.22122e-30	3.69786e-28
Ampd3	624.855	1.54446	0.135302	11.4149	3.52471e-30	4.02414e-28
Neb	546.613	2.37809	0.209994	11.3246	9.91736e-30	1.114e-27
Pak3	312.436	-2.35972	0.208609	-11.3117	1.14892e-29	1.28366e-27
Cadm2	88.7534	3.81823	0.339148	11.2583	2.10823e-29	2.28224e-27
Il17b	63.4789	2.92467	0.260224	11.239	2.62244e-29	2.80978e-27
Thra	556.253	-1.11631	0.0998961	-11.1747	5.42175e-29	5.75008e-27
Iqgap2	1149.03	-1.16669	0.10496	-11.1155	1.05433e-28	1.09593e-26
Dnah7b	1550.43	-1.07988	0.0972093	-11.1088	1.13718e-28	1.17619e-26
Abca12	1153.17	-1.38844	0.125471	-11.0657	1.83925e-28	1.8837e-26
Rpl9-ps1	116.706	9.25136	0.839083	11.0256	2.87716e-28	2.93231e-26
Pdzrn3	1650.27	1.39975	0.127325	10.9935	4.10577e-28	4.12413e-26
Akap6	791.948	1.57519	0.143571	10.9715	5.24166e-28	5.2399e-26
Snca	1159.53	-1.3812	0.126739	-10.898	1.17857e-27	1.15065e-25
Gpr37	820.016	-1.89137	0.173694	-10.8891	1.29979e-27	1.25725e-25
Gfra1	195.612	2.24795	0.207212	10.8485	2.02623e-27	1.94193e-25
Reg3g	91.8372	6.29158	0.583997	10.7733	4.60147e-27	4.36994e-25
Pmepa1	1577.34	1.73928	0.162236	10.7207	8.14037e-27	7.52552e-25
Cfap58	100.537	9.03426	0.842741	10.7201	8.1927e-27	7.54054e-25
Pgbd5	320.433	1.27424	0.118872	10.7194	8.25128e-27	7.56114e-25
Pip5k1b	276.343	1.13319	0.106195	10.6709	1.39276e-26	1.26517e-24
Dusp14	209.726	1.79322	0.168095	10.6679	1.43787e-26	1.3005e-24
Map7d2	412.799	1.56378	0.146651	10.6633	1.51217e-26	1.35634e-24
Tmprss11f	42.4765	4.11458	0.385867	10.6632	1.51259e-26	1.35634e-24
Tubb3	2611.52	1.60929	0.150968	10.6598	1.56956e-26	1.39544e-24
Cyb5a	3436.14	-1.02529	0.0964555	-10.6296	2.17004e-26	1.91302e-24
Rhox5	72.114	-2.6468	0.24951	-10.608	2.73577e-26	2.3816e-24
Hspb8	447.405	1.76807	0.167591	10.5499	5.08597e-26	4.35496e-24
Pcdhb16	311.32	-1.04698	0.0993686	-10.5363	5.87395e-26	5.00916e-24
Firre	2583.99	-1.07248	0.101794	-10.5358	5.90964e-26	5.01911e-24
Olfm1	943.407	1.62633	0.154541	10.5236	6.72369e-26	5.68737e-24
Snx24	476.299	1.18261	0.112919	10.4731	1.14879e-25	9.63924e-24
Zfp365	1086.56	1.1162	0.107301	10.4025	2.41508e-25	2.00231e-23
Crabp2	45.0931	3.38424	0.325548	10.3955	2.59809e-25	2.14553e-23
Wdr63	32.1203	3.74412	0.36117	10.3666	3.51638e-25	2.88109e-23
Tmem40	64.0726	2.45321	0.236857	10.3574	3.87418e-25	3.16185e-23
Veph1	69.0519	-1.88979	0.182557	-10.3518	4.1063e-25	3.33824e-23
Slc12a7	5503.85	-1.01491	0.0980932	-10.3464	4.3444e-25	3.51812e-23
Cnksr2	52.4136	2.52708	0.245872	10.278	8.85218e-25	7.08615e-23
Nxf3	55.5277	6.96297	0.678987	10.2549	1.12451e-24	8.93319e-23
Wdr54	299.555	-1.06375	0.103957	-10.2327	1.41561e-24	1.11189e-22
Igf2bp1	366.811	-1.59102	0.155792	-10.2125	1.74367e-24	1.36444e-22
Gm14231	30.6805	2.79757	0.274182	10.2033	1.91552e-24	1.49332e-22
Col4a5	1248.8	1.14099	0.111847	10.2014	1.95524e-24	1.51862e-22
Dqx1	288.921	-1.31711	0.129136	-10.1994	1.99468e-24	1.54351e-22
Mmp17	159.581	1.92469	0.188778	10.1956	2.07529e-24	1.59996e-22
Ppp1r16b	2177.22	-1.16112	0.113908	-10.1935	2.12066e-24	1.62893e-22
Phldb3	1196.69	1.70669	0.168232	10.1449	3.4928e-24	2.65364e-22
Gpm6a	1193.94	-1.40079	0.138338	-10.1258	4.24281e-24	3.21178e-22
Adssl1	899.156	2.16826	0.215036	10.0833	6.5518e-24	4.92398e-22
Adgb	1739.49	-1.1248	0.111733	-10.0668	7.7435e-24	5.79875e-22
C1ql1	94.9464	1.67072	0.166748	10.0195	1.25188e-23	9.17737e-22
Cnn2	4623.96	1.35675	0.135535	10.0104	1.37246e-23	1.00261e-21
Gm38335	31.5624	2.62856	0.263019	9.99381	1.62231e-23	1.17691e-21
Aass	51.8728	-2.58421	0.259316	-9.96549	2.15803e-23	1.55492e-21
1700030C10Rik	23.5779	-3.99351	0.400889	-9.96164	2.24339e-23	1.60518e-21
Actg2	94.1318	2.11185	0.214137	9.86214	6.07382e-23	4.23001e-21
Fam171b	366.854	1.18374	0.12021	9.84725	7.04419e-23	4.88951e-21
Meis3	271.518	1.21412	0.123429	9.83658	7.83255e-23	5.41872e-21
Tmem56	2114.44	-1.02732	0.104469	-9.83375	8.05607e-23	5.55497e-21
Rragb	132.452	2.33434	0.238234	9.79852	1.1425e-22	7.74322e-21
Adgrg1	4188.84	1.21292	0.124037	9.77866	1.3904e-22	9.31078e-21
Cbr1	247.178	-1.68144	0.172583	-9.74277	1.98086e-22	1.31803e-20
Fam81a	332.922	1.80689	0.185515	9.73991	2.03734e-22	1.34703e-20
Mfap3l	74.583	-1.52069	0.157315	-9.66652	4.18356e-22	2.68945e-20
Nhs	290.125	1.14558	0.118551	9.66312	4.32468e-22	2.77165e-20
Grm8	69.7178	-1.57562	0.163653	-9.62782	6.10117e-22	3.88634e-20
Smad9	55.6905	1.67512	0.174722	9.58734	9.03858e-22	5.68804e-20
Gm3294	66.9311	-2.61353	0.272768	-9.58154	9.56096e-22	5.96716e-20
Wnk2	76.1673	-1.73051	0.181006	-9.56053	1.1716e-21	7.24211e-20
Tnfrsf9	417.548	2.67368	0.280548	9.53021	1.56959e-21	9.64513e-20
Fstl3	57.5982	2.75599	0.291079	9.46818	2.84758e-21	1.69984e-19
Mir670hg	426.569	-1.34557	0.142627	-9.43424	3.93829e-21	2.33758e-19
Pde3a	184.834	-1.11105	0.118071	-9.41001	4.96077e-21	2.91138e-19
Bdnf	61.7064	1.96589	0.209062	9.40341	5.28235e-21	3.0828e-19
Ugt8a	209.899	1.03021	0.109592	9.40045	5.43277e-21	3.15297e-19
Wincr1	28.225	2.67651	0.28586	9.36299	7.75142e-21	4.47377e-19
Art5	558.577	-1.19607	0.128189	-9.3305	1.05373e-20	5.99879e-19
Tulp2	61.918	-1.87556	0.201823	-9.29308	1.49888e-20	8.44101e-19
Gm44065	101.428	-1.42956	0.154014	-9.28199	1.66338e-20	9.29041e-19
Mob3b	322.051	-1.0308	0.111151	-9.27388	1.79499e-20	9.92138e-19
Vamp5	680.265	1.32886	0.143519	9.25916	2.06038e-20	1.13283e-18
Oca2	2183.46	-1.24169	0.13412	-9.25811	2.08082e-20	1.14107e-18
Il13ra1	1099.33	1.68927	0.182921	9.23495	2.58419e-20	1.4097e-18
Cdk18	983.992	1.58276	0.171528	9.22743	2.77206e-20	1.50825e-18
Slc37a1	920.584	-1.10662	0.120257	-9.20214	3.50905e-20	1.88955e-18
Sema3e	165.409	1.64596	0.17961	9.16407	4.99742e-20	2.65003e-18
Pdgfa	961.982	1.30797	0.142939	9.15055	5.66426e-20	2.98847e-18
Gm12522	52.2187	-1.64154	0.179477	-9.14621	5.89671e-20	3.10327e-18
Plaur	528.762	1.35908	0.149234	9.10702	8.46759e-20	4.38606e-18
B630019K06Rik	38.7865	2.4881	0.273737	9.08937	9.96182e-20	5.12641e-18
Dnm1	913.794	-1.32313	0.146491	-9.03219	1.68266e-19	8.5123e-18
Rab11fip4	1276.74	-1.20005	0.133463	-8.99162	2.43609e-19	1.21764e-17
Cpa6	26.4797	3.59269	0.399702	8.98841	2.50822e-19	1.24772e-17
St8sia2	45.1683	3.13888	0.349653	8.97711	2.77979e-19	1.373e-17
Sh3bp4	2777.61	1.07802	0.120156	8.97186	2.91544e-19	1.43661e-17
Mapk13	94.2385	-1.26279	0.141321	-8.93562	4.04885e-19	1.96271e-17
Nes	2274.15	1.08908	0.121878	8.93582	4.04176e-19	1.96271e-17
Col4a4	860.545	-1.06276	0.119209	-8.91509	4.87434e-19	2.34114e-17
Hook1	196.452	-3.4242	0.384837	-8.89781	5.69573e-19	2.70456e-17
Acsbg1	142.153	2.32399	0.262028	8.86923	7.36548e-19	3.45813e-17
Prkg1	1562.97	-1.04715	0.118324	-8.8498	8.76739e-19	4.08877e-17
Smpdl3b	262.173	1.19622	0.135644	8.81882	1.15672e-18	5.34678e-17
Nlgn1	129.478	-1.33635	0.152381	-8.76982	1.78948e-18	8.12776e-17
Gm43923	20.5231	-3.4656	0.395321	-8.76656	1.84214e-18	8.34878e-17
Tmod1	1048.14	1.44565	0.164979	8.7626	1.90791e-18	8.59094e-17
H1fx	59.6638	-1.69094	0.193327	-8.7465	2.20063e-18	9.88768e-17
Plekho1	3313.53	1.16436	0.133234	8.7392	2.34762e-18	1.05029e-16
Steap2	1311.66	1.11773	0.127999	8.73231	2.49516e-18	1.11392e-16
Magix	181.403	-1.20525	0.138163	-8.7234	2.69962e-18	1.19752e-16
Dgkh	933.607	1.00601	0.116163	8.66033	4.70404e-18	2.04328e-16
Soga3	183.013	1.33674	0.155103	8.61839	6.79024e-18	2.92512e-16
Lgals1	12903.8	1.03776	0.120813	8.5898	8.71181e-18	3.72221e-16
Angpt4	29.2897	4.29334	0.499908	8.58826	8.82968e-18	3.76487e-16
Clec11a	81.8143	1.52281	0.177363	8.58584	9.01772e-18	3.83722e-16
Fzd3	191.802	1.10768	0.130125	8.51242	1.7034e-17	7.14642e-16
Zfhx4	543.345	-1.13892	0.133951	-8.50253	1.85508e-17	7.76718e-16
Masp1	192.641	1.92042	0.227361	8.44659	2.99947e-17	1.2312e-15
Slc2a6	320.828	1.09971	0.130864	8.40345	4.33558e-17	1.76232e-15
Klf5	78.8675	1.22008	0.145572	8.3813	5.23481e-17	2.11549e-15
Htr2b	49.6218	2.99723	0.358905	8.35106	6.76518e-17	2.71295e-15
Dcdc2a	798.174	-1.21347	0.145619	-8.33317	7.87047e-17	3.13215e-15
Smtnl2	36.8604	-2.69248	0.323697	-8.3179	8.95387e-17	3.53325e-15
Serpinb9b	174.361	3.32571	0.401872	8.27556	1.27852e-16	4.98361e-15
Epha4	52.7445	-1.66255	0.201574	-8.24782	1.61308e-16	6.2296e-15
Nox4	351.703	1.19226	0.1447	8.23955	1.72861e-16	6.65117e-15
Prkcz	136.456	1.32422	0.161621	8.19338	2.53991e-16	9.56151e-15
Padi2	1627.91	1.09845	0.134388	8.17369	2.99099e-16	1.11591e-14
Gm16010	311.95	-1.29493	0.15872	-8.15862	3.38866e-16	1.25977e-14
Prokr2	79.755	3.72209	0.456553	8.1526	3.56191e-16	1.31715e-14
Vwf	900.94	-1.6096	0.197801	-8.13746	4.03645e-16	1.47954e-14
Igf2bp2	519.155	1.18813	0.146179	8.12787	4.36884e-16	1.59577e-14
Chrnb1	123.425	1.88341	0.232166	8.11232	4.96607e-16	1.80132e-14
Lrrc27	235.458	1.07116	0.132165	8.10469	5.28811e-16	1.9082e-14
Gm37565	20.3409	4.19217	0.517424	8.102	5.40609e-16	1.9474e-14
Gm35696	33.0931	2.12428	0.262238	8.10058	5.46968e-16	1.96692e-14
Ankrd34a	56.2807	-1.67455	0.207603	-8.06612	7.25693e-16	2.58295e-14
9530026P05Rik	28.136	-2.46613	0.306138	-8.0556	7.90879e-16	2.80065e-14
Artn	24.9451	2.3782	0.295978	8.03505	9.35376e-16	3.26257e-14
Tmem141	87.8931	-1.30094	0.162061	-8.02749	9.94889e-16	3.45286e-14
AC173344.1	210.445	-1.00098	0.125317	-7.98754	1.37661e-15	4.73053e-14
Mmp13	470.393	3.68921	0.462206	7.98174	1.44282e-15	4.94177e-14
Zfp57	140.864	1.15687	0.145959	7.92596	2.26395e-15	7.65382e-14
Itgb8	109.936	1.7345	0.218905	7.92353	2.30854e-15	7.77665e-14
Rapgef3os1	59.0773	-2.1226	0.267957	-7.92143	2.34799e-15	7.88692e-14
Hao1	19.4158	3.98937	0.507686	7.85795	3.90476e-15	1.28882e-13
Gm4813	17.394	3.96168	0.505148	7.84261	4.41275e-15	1.44734e-13
Lrguk	102.13	-1.21596	0.155808	-7.80422	5.98704e-15	1.93036e-13
Col11a1	180.983	1.02123	0.130972	7.79727	6.32633e-15	2.03661e-13
Gm15398	14.4729	7.20448	0.927501	7.76763	7.9969e-15	2.55083e-13
Abca13	63.3631	-2.41881	0.311465	-7.7659	8.1067e-15	2.58191e-13
Fkbp10	993.812	1.08539	0.139891	7.75883	8.57166e-15	2.71757e-13
Rem2	34.0169	2.70087	0.348625	7.7472	9.39434e-15	2.96042e-13
Nptx1	80.7587	2.06884	0.267142	7.74436	9.60667e-15	3.02277e-13
Nebl	92.5449	2.06298	0.266562	7.7392	1.00041e-14	3.14308e-13
Chst11	990.932	2.58663	0.334972	7.72195	1.14567e-14	3.58866e-13
Gm47135	104.451	-1.22505	0.158714	-7.71861	1.17608e-14	3.67843e-13
9630013D21Rik	85.9628	-1.09914	0.142478	-7.71446	1.21498e-14	3.78875e-13
Adamts14	872.49	1.75498	0.227802	7.70398	1.31895e-14	4.08855e-13
Tril	113.489	-1.50234	0.195186	-7.69696	1.39339e-14	4.30017e-13
Mt2	1185	-1.23032	0.160004	-7.68932	1.47918e-14	4.55148e-13
Tnnt2	104.483	2.90922	0.378476	7.68667	1.51018e-14	4.64003e-13
Sh3bgr	38.1146	3.03398	0.394909	7.68273	1.55737e-14	4.77799e-13
Atg9b	73.4949	2.30471	0.300055	7.68096	1.57906e-14	4.83742e-13
Nppb	569.613	2.95953	0.386627	7.65475	1.93694e-14	5.8992e-13
Shisa4	698.288	1.02631	0.134521	7.62934	2.35963e-14	7.16565e-13
Trpv3	51.8442	1.95848	0.257759	7.59811	3.0048e-14	9.00706e-13
Aire	688.971	-3.36224	0.443126	-7.58756	3.25983e-14	9.74357e-13
Rbp7	80.6131	-2.2717	0.299812	-7.57709	3.53398e-14	1.05029e-12
Papln	273.341	-1.13715	0.150449	-7.55836	4.08188e-14	1.20117e-12
Ceacam1	161.942	-1.02201	0.135963	-7.51684	5.61159e-14	1.61938e-12
Gm17501	124.197	1.24316	0.165422	7.51509	5.68714e-14	1.63892e-12
Cdhr4	393.782	-1.06243	0.141868	-7.48886	6.94738e-14	1.98838e-12
2010300C02Rik	56.2307	1.64122	0.219315	7.48343	7.24099e-14	2.06393e-12
Lurap1l	100.264	1.03677	0.13883	7.46792	8.14732e-14	2.30966e-12
Gm43228	19.8475	7.17213	0.960692	7.46559	8.29282e-14	2.34772e-12
Gm44264	60.0616	-1.39895	0.187719	-7.45236	9.16876e-14	2.57477e-12
Gm43335	34.5232	-2.16826	0.290989	-7.45133	9.24044e-14	2.58794e-12
Cpa4	11.7103	6.89887	0.928447	7.43056	1.08142e-13	2.99658e-12
Gm35021	45.0334	-1.60128	0.215795	-7.42038	1.16784e-13	3.21896e-12
Nim1k	48.3042	1.72853	0.233582	7.40012	1.36066e-13	3.71611e-12
Ppfia2	21.573	-2.15927	0.292113	-7.39191	1.44736e-13	3.94774e-12
Hoxb5	134.608	-1.10505	0.149635	-7.38495	1.52509e-13	4.13277e-12
Greb1	82.9734	3.37889	0.459625	7.35142	1.96118e-13	5.27348e-12
Npas4	23.8115	2.92532	0.400643	7.30156	2.84453e-13	7.54199e-12
Gabrb3	14.3382	6.69891	0.926768	7.22825	4.89266e-13	1.27301e-11
Tnc	3535.28	1.18147	0.163555	7.22373	5.0582e-13	1.31352e-11
Sfrp1	280.422	1.80244	0.250055	7.20819	5.66998e-13	1.46431e-11
P2rx5	41.2023	1.99881	0.277747	7.19652	6.17697e-13	1.58204e-11
Atp1a3	672.376	2.41639	0.335927	7.19319	6.32957e-13	1.61865e-11
Gm45003	18.4971	6.58234	0.916338	7.18331	6.80424e-13	1.73579e-11
Prss46	51.7719	4.74685	0.660873	7.1827	6.83475e-13	1.74144e-11
Draxin	65.5493	1.58516	0.220701	7.1824	6.85006e-13	1.74322e-11
Col23a1	119.062	2.12026	0.296022	7.16249	7.92237e-13	2.00148e-11
Trim10	18.8252	2.40508	0.336305	7.15149	8.58436e-13	2.1531e-11
3830403N18Rik	16.6566	5.52947	0.773529	7.14837	8.78148e-13	2.1999e-11
Car12	67.2559	1.94795	0.27347	7.12308	1.05544e-12	2.60655e-11
Aldh8a1	13.7723	4.05639	0.569634	7.12104	1.07117e-12	2.63293e-11
Aqp4	39.9741	-2.02889	0.285082	-7.11689	1.10388e-12	2.7038e-11
Maats1	116.281	1.11264	0.157449	7.06664	1.58729e-12	3.84278e-11
4930478K11Rik	20.573	2.54785	0.360751	7.06263	1.63383e-12	3.95089e-11
Rph3a	26.8924	4.36372	0.621762	7.01832	2.24555e-12	5.33745e-11
Myo7b	17.8012	5.29601	0.75474	7.01699	2.26693e-12	5.37605e-11
Snhg7os	101.737	-1.55043	0.22127	-7.00695	2.43567e-12	5.73715e-11
Wisp1	2634.86	2.13145	0.304859	6.99159	2.71795e-12	6.36616e-11
Pcsk4	66.3604	-1.26206	0.180606	-6.98792	2.78994e-12	6.52016e-11
1810065E05Rik	18.4437	3.13758	0.449173	6.98524	2.84368e-12	6.63092e-11
Ttc39c	136.7	1.1675	0.168992	6.90858	4.89524e-12	1.10929e-10
Slc9b2	122.037	-1.56202	0.226169	-6.90644	4.9697e-12	1.1213e-10
Hoxb6	194.116	-1.13458	0.164413	-6.90076	5.17236e-12	1.16451e-10
4930539E08Rik	15.7408	-2.71283	0.394092	-6.88374	5.8303e-12	1.3084e-10
Mgarp	178.1	-2.37997	0.346825	-6.86216	6.78254e-12	1.50593e-10
Matn2	551.285	1.28254	0.187515	6.83963	7.93964e-12	1.7443e-10
Tmem59l	23.3248	2.19649	0.324384	6.77124	1.27681e-11	2.73604e-10
Rps6ka2	952.363	1.05746	0.156479	6.75784	1.40068e-11	2.98616e-10
Zfp978	7.57666	6.26976	0.92806	6.75577	1.42083e-11	3.02604e-10
Bmp1	2404.01	1.17269	0.173592	6.75545	1.42391e-11	3.02952e-10
6330403L08Rik	236.147	1.09964	0.162931	6.74909	1.48773e-11	3.15565e-10
Dnaic2	153.802	-1.27363	0.188831	-6.74484	1.53192e-11	3.2428e-10
Adgra1	15.1474	4.35312	0.645974	6.73884	1.59655e-11	3.3762e-10
AC138306.1	7.60912	6.27484	0.931677	6.73499	1.63941e-11	3.45982e-10
Tm4sf19	43.2097	2.25282	0.334935	6.72612	1.74245e-11	3.65511e-10
Gm20661	242.171	-1.04329	0.155956	-6.68968	2.23666e-11	4.66373e-10
Dio2	60.7643	1.56192	0.23376	6.68173	2.36131e-11	4.89433e-10
Lrrc4b	289.008	1.07487	0.160929	6.67917	2.403e-11	4.97088e-10
Gm28321	10.4157	6.23801	0.935383	6.66894	2.5766e-11	5.30373e-10
Pcdhb15	49.3296	-1.2157	0.1824	-6.665	2.64662e-11	5.43181e-10
Lgals3	13690.6	1.87609	0.282453	6.64213	3.09177e-11	6.30823e-10
Sall4	40.3592	-1.49739	0.225605	-6.63722	3.19652e-11	6.5156e-10
Fbxo32	472.456	1.04509	0.157554	6.63324	3.28399e-11	6.68085e-10
Slc4a11	35.9706	-1.38624	0.209133	-6.62853	3.39035e-11	6.87096e-10
Mgp	460.788	-1.12462	0.169971	-6.61653	3.6773e-11	7.43035e-10
Casq2	76.0557	1.75111	0.264723	6.61488	3.71864e-11	7.49938e-10
Hoxb7	80.0137	-1.16292	0.175955	-6.60919	3.86436e-11	7.77823e-10
Col8a2	40.3456	2.14596	0.326076	6.58115	4.66836e-11	9.2715e-10
Dok7	505.727	1.29473	0.197329	6.56127	5.33532e-11	1.04766e-09
Notch3	800.494	-1.03056	0.158059	-6.52009	7.02662e-11	1.37331e-09
Gstm7	19.1749	-1.91553	0.294236	-6.51019	7.50555e-11	1.45873e-09
Map6	1209.72	1.2262	0.189123	6.4836	8.95572e-11	1.72453e-09
Spp1	2488.52	2.40194	0.371584	6.46405	1.01937e-10	1.94499e-09
Gm773	12.4244	6.00106	0.928728	6.46159	1.03611e-10	1.97339e-09
Catsperd	76.259	-1.26201	0.195458	-6.45666	1.0704e-10	2.02703e-09
Arhgap8	35.1782	2.97116	0.460418	6.45319	1.0952e-10	2.06331e-09
Ribc1	38.3052	1.33355	0.20699	6.44255	1.1748e-10	2.20088e-09
Hs6st2	42.9521	1.82978	0.284039	6.44203	1.17886e-10	2.20501e-09
Podxl2	39.1184	-1.349	0.210665	-6.40353	1.51826e-10	2.79727e-09
Megf10	1943.15	1.29355	0.202142	6.39922	1.56175e-10	2.87485e-09
Btnl9	275.851	-1.71554	0.268264	-6.39497	1.60583e-10	2.95079e-09
1500015O10Rik	20.0865	2.66528	0.416974	6.39196	1.63773e-10	3.00414e-09
Gm32591	81.9551	-1.01373	0.158794	-6.38394	1.72594e-10	3.16039e-09
C430002N11Rik	12.2988	2.92438	0.45869	6.3755	1.8237e-10	3.32773e-09
Gm10832	15.1239	2.32161	0.36428	6.37316	1.85176e-10	3.37598e-09
Chrna1	11.1134	4.58455	0.720663	6.36158	1.99692e-10	3.61227e-09
Pcyt1b	184.865	1.04273	0.164041	6.35653	2.06368e-10	3.72014e-09
Lmtk3	37.7749	-1.34632	0.211801	-6.35653	2.06363e-10	3.72014e-09
Nox3	9.29842	6.06805	0.954875	6.35481	2.08686e-10	3.7587e-09
Sgk1	1318.43	1.21511	0.191223	6.35441	2.09234e-10	3.76531e-09
Mcoln2	246.716	1.27095	0.200263	6.34638	2.20439e-10	3.94995e-09
Gm14124	11.8416	3.2333	0.509692	6.34364	2.24404e-10	4.01755e-09
Col7a1	170.005	1.41701	0.223663	6.33545	2.36649e-10	4.2259e-09
Gpm6b	543.59	1.85591	0.293016	6.33382	2.39165e-10	4.26354e-09
Slc22a17	103.677	-1.067	0.169073	-6.31088	2.77446e-10	4.86707e-09
Gucy2f	57.0679	-2.24895	0.357271	-6.2948	3.07798e-10	5.38144e-09
Eno2	401.861	1.48235	0.236781	6.26042	3.83935e-10	6.64585e-09
AC112949.1	14.5686	3.15427	0.504717	6.24958	4.11547e-10	7.10028e-09
Bcan	33.6718	1.72617	0.276866	6.23469	4.52672e-10	7.76493e-09
Capn1	1101.88	1.11494	0.179419	6.21418	5.15932e-10	8.79231e-09
4930519F09Rik	52.6596	1.15894	0.186928	6.19993	5.64879e-10	9.56403e-09
Gm12059	22.8326	1.68744	0.272498	6.19248	5.92263e-10	9.9872e-09
Rnf113a2	84.5342	-1.33931	0.216355	-6.19035	6.00313e-10	1.01148e-08
Synm	372.185	1.27717	0.206432	6.18687	6.13697e-10	1.03236e-08
Olfml3	780.465	1.0019	0.162535	6.16423	7.08271e-10	1.18006e-08
Gm44109	9.49803	-4.8939	0.794068	-6.16307	7.13468e-10	1.18777e-08
Tmem255a	329.54	1.02807	0.166908	6.15947	7.29899e-10	1.21222e-08
Smoc2	265.887	1.66813	0.27108	6.15363	7.5729e-10	1.25572e-08
Gm43924	20.547	1.86664	0.304079	6.13867	8.32174e-10	1.37444e-08
Klf8	86.1011	1.22984	0.201078	6.11625	9.58017e-10	1.56987e-08
Trim9	22.444	-1.94718	0.318969	-6.10461	1.03049e-09	1.6781e-08
Fosl1	65.1197	1.33395	0.219165	6.08652	1.15388e-09	1.86884e-08
Zfp988	11.1031	4.93995	0.81484	6.06249	1.34033e-09	2.15578e-08
Drc1	12.4696	-3.08856	0.510659	-6.04818	1.46488e-09	2.34347e-08
Gm15581	9.83719	5.65632	0.93536	6.04721	1.47375e-09	2.35585e-08
Mogat1	38.9502	1.4785	0.245005	6.03457	1.59385e-09	2.54006e-08
Kcnh2	40.4605	1.19665	0.199083	6.0108	1.84607e-09	2.92196e-08
Gm14002	20.2404	1.85018	0.308443	5.99847	1.99188e-09	3.14085e-08
Timp1	846.387	1.39209	0.232733	5.98151	2.21081e-09	3.46387e-08
Tmem88b	82.2865	1.24424	0.208016	5.98145	2.21165e-09	3.46387e-08
Rab17	444.311	-1.14999	0.192377	-5.97782	2.26143e-09	3.53654e-08
Cx3cr1	213.041	1.75751	0.294639	5.96495	2.44706e-09	3.80647e-08
Dpp6	14.3987	2.98273	0.500051	5.96485	2.44862e-09	3.80647e-08
Depp1	68.4968	-1.8809	0.316018	-5.95188	2.65082e-09	4.09339e-08
Cux2	148.302	-1.0802	0.181568	-5.94932	2.69255e-09	4.15477e-08
Sphk1	470.2	1.75002	0.294386	5.94464	2.77057e-09	4.25629e-08
Gm26762	90.541	-1.36095	0.229736	-5.92397	3.14264e-09	4.79264e-08
Col8a1	885.169	1.29379	0.219353	5.89821	3.6747e-09	5.56345e-08
Mogat2	36.8336	-1.32787	0.226208	-5.87012	4.35483e-09	6.52226e-08
Shroom1	50.6133	-1.05852	0.180374	-5.86845	4.39897e-09	6.57893e-08
Cfap46	92.3853	-1.2458	0.21268	-5.85762	4.69545e-09	6.99231e-08
Hilpda	399.383	-1.24181	0.212023	-5.85697	4.71398e-09	7.0149e-08
Slc17a8	21.1436	1.98847	0.340072	5.84721	4.99874e-09	7.407e-08
Mgam2-ps	7.37827	-5.4353	0.92969	-5.84636	5.02444e-09	7.43981e-08
Cntn1	31.2273	-2.33796	0.400174	-5.84235	5.14699e-09	7.61048e-08
Csgalnact1	210.012	1.29093	0.221022	5.84072	5.1975e-09	7.67973e-08
Gcnt1	555.281	1.12365	0.19249	5.83747	5.2998e-09	7.81431e-08
2210008F06Rik	22.5875	1.71263	0.293483	5.83552	5.36231e-09	7.89533e-08
Gm15091	49.8544	1.04656	0.179362	5.8349	5.3824e-09	7.91933e-08
Gm26621	69.5128	-1.09854	0.188508	-5.82756	5.62436e-09	8.24052e-08
Gm44154	80.1462	-1.09082	0.187954	-5.80363	6.48941e-09	9.40897e-08
Kctd12b	253.499	-1.18353	0.20424	-5.79482	6.83938e-09	9.86845e-08
1500009L16Rik	33.4529	-2.04528	0.353137	-5.79175	6.96586e-09	1.0044e-07
Ngfr	165.401	2.47124	0.428914	5.76163	8.33062e-09	1.18969e-07
Dio3	15.9931	3.03533	0.527603	5.75305	8.76455e-09	1.24932e-07
Fbxo2	51.3459	1.19941	0.209426	5.72711	1.02157e-08	1.44312e-07
Kcnj13	143.982	-1.4704	0.256839	-5.72499	1.0344e-08	1.45927e-07
Slc41a2	460.576	1.51381	0.265567	5.70031	1.19593e-08	1.67134e-07
Gm3830	73.7225	1.41368	0.248019	5.69988	1.19894e-08	1.67443e-07
Gng8	52.2622	1.09551	0.192801	5.68209	1.33057e-08	1.84961e-07
Rspo2	8.8417	-5.70362	1.00388	-5.68156	1.33472e-08	1.85414e-07
Fabp7	160.827	-1.0088	0.178018	-5.66683	1.4546e-08	2.006e-07
Slc16a3	1473.36	-2.29003	0.404393	-5.66289	1.48848e-08	2.05002e-07
9330159F19Rik	93.5044	1.06764	0.188615	5.66041	1.51011e-08	2.07843e-07
Rin1	144.08	1.21152	0.214051	5.65995	1.51419e-08	2.08269e-07
Gm20619	248.314	-1.00008	0.176745	-5.65834	1.52847e-08	2.09956e-07
Gm44171	11.7903	-2.41793	0.427429	-5.65691	1.54121e-08	2.11568e-07
Gm5152	6.65522	5.58197	0.992004	5.62697	1.83405e-08	2.49472e-07
Faim2	39.8421	2.20627	0.392823	5.61645	1.94918e-08	2.64272e-07
Sync	20.5523	1.64701	0.293532	5.611	2.01155e-08	2.72375e-07
4932438H23Rik	21.258	-2.03056	0.362109	-5.6076	2.05151e-08	2.7712e-07
Pou3f2	6.38656	-5.22305	0.931429	-5.60757	2.0519e-08	2.7712e-07
Cyp26b1	319.126	-1.07322	0.191524	-5.60359	2.09958e-08	2.83192e-07
Gja3	23.3499	-1.70837	0.306486	-5.57405	2.48888e-08	3.32481e-07
Unc13b	146.223	1.00954	0.18129	5.56867	2.56697e-08	3.42475e-07
Gm6450	10.7572	2.72042	0.488571	5.56811	2.57512e-08	3.43344e-07
Gm44432	52.4302	-1.46313	0.263037	-5.56245	2.66013e-08	3.54e-07
Gm15128	39.5256	1.11317	0.201134	5.53447	3.12163e-08	4.07626e-07
Gm6634	10.5279	2.90184	0.524984	5.52747	3.24876e-08	4.22905e-07
Col9a1	112.056	1.24912	0.226561	5.51339	3.51993e-08	4.55086e-07
Abca8a	380.999	-1.28664	0.234343	-5.4904	4.01024e-08	5.14497e-07
Grm1	23.7781	-1.46825	0.267506	-5.48866	4.05e-08	5.18802e-07
Slco1a4	8.29391	-5.11594	0.93246	-5.4865	4.09974e-08	5.24468e-07
Usp44	33.8362	1.57242	0.289029	5.44035	5.31761e-08	6.66072e-07
Ankrd2	78.8966	1.02586	0.189577	5.4113	6.25693e-08	7.75363e-07
Ucn2	10.6197	2.72495	0.504075	5.40584	6.45045e-08	7.95569e-07
Pamr1	105.292	-2.05462	0.380633	-5.39791	6.74222e-08	8.27271e-07
D430040D24Rik	128.316	1.43509	0.266556	5.38383	7.29178e-08	8.89359e-07
Gm3716	25.3527	-1.30385	0.242253	-5.38219	7.35866e-08	8.95836e-07
Pgbd1	25.0192	1.61015	0.299626	5.37388	7.70618e-08	9.35533e-07
2021-03-04	11.1589	2.31168	0.431312	5.35965	8.33829e-08	1.00817e-06
Tecrl	59.257	1.37286	0.256272	5.35704	8.45942e-08	1.02163e-06
Rtl9	57.4331	1.37378	0.257091	5.34355	9.11419e-08	1.09438e-06
Gm43800	26.5755	-1.3868	0.259929	-5.33529	9.53912e-08	1.14082e-06
Rgs11	140.644	-1.60781	0.301373	-5.33493	9.55805e-08	1.14243e-06
Kcnj15	84.5773	1.31374	0.247756	5.30254	1.142e-07	1.34649e-06
Ly75	808.932	1.32266	0.250746	5.27488	1.3284e-07	1.54879e-06
Wscd1	40.211	1.04561	0.198462	5.26855	1.37504e-07	1.59781e-06
Pdgfrl	37.1964	1.87339	0.355624	5.2679	1.37995e-07	1.60235e-06
Col20a1	170.488	-1.129	0.217502	-5.19077	2.0943e-07	2.36137e-06
Ccbe1	112.929	1.64318	0.317682	5.1724	2.31107e-07	2.58486e-06
Gm42937	67.4315	-1.01852	0.197155	-5.1661	2.39027e-07	2.66773e-06
Xirp1	12.8428	2.99339	0.580741	5.15444	2.54396e-07	2.82718e-06
Prkar1b	114.107	1.02104	0.198976	5.13149	2.87464e-07	3.16438e-06
Ephx4	15.7163	2.03044	0.396119	5.12583	2.96232e-07	3.24721e-06
Vldlr	156.175	-1.64864	0.322353	-5.11439	3.14759e-07	3.43049e-06
Smtnl1	24.0056	-1.55186	0.303844	-5.10744	3.26548e-07	3.55342e-06
Avpr1a	65.1632	1.8697	0.366667	5.09917	3.41153e-07	3.69503e-06
Gm44386	57.3375	-1.18792	0.233469	-5.08814	3.61601e-07	3.89429e-06
Slc4a5	13.8006	1.79156	0.352722	5.07923	3.78958e-07	4.06158e-06
Lama3	86.6324	-1.10937	0.218738	-5.07167	3.94343e-07	4.21217e-06
Mfsd2a	50.9912	1.37553	0.271501	5.06638	4.05454e-07	4.31981e-06
Gm43185	26.887	1.53185	0.302588	5.06249	4.13814e-07	4.40438e-06
Cdhr2	23.0069	-1.25914	0.249286	-5.05098	4.3954e-07	4.64508e-06
Pde1b	275.378	1.5726	0.311603	5.04679	4.49298e-07	4.741e-06
Duox2	7.66153	3.08404	0.612182	5.03778	4.70957e-07	4.95953e-06
L1cam	452.494	1.18774	0.235986	5.03311	4.82585e-07	5.07431e-06
Ebf4	48.4735	1.26336	0.251391	5.02548	5.02187e-07	5.26453e-06
Fam89a	88.0531	1.22459	0.244375	5.01113	5.41104e-07	5.64981e-06
Gm14409	8.62608	2.58431	0.516267	5.00576	5.56422e-07	5.79816e-06
Gm5930	3.07058	4.96998	0.993895	5.00051	5.71794e-07	5.94057e-06
4930435M08Rik	167.677	-1.03209	0.206786	-4.99109	6.00383e-07	6.18836e-06
Tnfsf18	31.1564	2.02223	0.406069	4.98002	6.35792e-07	6.52436e-06
3110039I08Rik	245.535	1.3711	0.275343	4.9796	6.37151e-07	6.5342e-06
1700003E16Rik	29.7741	-1.52699	0.307158	-4.97135	6.64877e-07	6.78284e-06
P4ha3	163.342	1.53676	0.310494	4.94939	7.44459e-07	7.514e-06
Ctso	353.127	-1.02389	0.207155	-4.94263	7.70754e-07	7.7644e-06
4921507P07Rik	25.0704	-1.25134	0.253701	-4.93232	8.12568e-07	8.16201e-06
Gm7967	75.7234	1.13754	0.23075	4.92974	8.23374e-07	8.24677e-06
Hspa1b	260.837	-1.06216	0.215552	-4.92762	8.32365e-07	8.33282e-06
Gm48969	7.10492	3.64144	0.741957	4.90789	9.20637e-07	9.14204e-06
Ak8	16.9808	-1.69813	0.346155	-4.90571	9.309e-07	9.22642e-06
Cd300lg	385.964	-1.21185	0.247132	-4.90364	9.40751e-07	9.31081e-06
Bglap2	12.9723	2.3818	0.487486	4.88588	1.02966e-06	1.01227e-05
Gm46432	32.7958	-1.19834	0.245959	-4.87211	1.10412e-06	1.07796e-05
Samd11	36.0396	1.37134	0.282509	4.85414	1.20912e-06	1.1739e-05
Epm2a	315.531	-1.19562	0.246322	-4.85388	1.21069e-06	1.17487e-05
Cxadr	206.33	-1.07168	0.221216	-4.84452	1.26921e-06	1.22596e-05
Aqp2	11.0155	3.87712	0.804307	4.82044	1.43239e-06	1.36965e-05
Trhr2	5.60266	4.32433	0.898327	4.81376	1.48117e-06	1.41048e-05
Gm15568	60.4922	-1.26451	0.263114	-4.80594	1.54024e-06	1.46341e-05
Fosb	139.726	-1.81893	0.378628	-4.80399	1.55533e-06	1.47573e-05
5830444B04Rik	26.9123	2.19438	0.456951	4.80222	1.56918e-06	1.48819e-05
Reg1	32.1252	2.54378	0.531414	4.78682	1.69447e-06	1.59759e-05
Trpc1	149.878	1.11426	0.232864	4.78501	1.70978e-06	1.60911e-05
AC154683.1	10.7755	2.03887	0.427334	4.77113	1.83193e-06	1.7125e-05
Amh	24.4281	-1.29458	0.272392	-4.75266	2.0076e-06	1.86255e-05
Coro6	92.1009	1.04687	0.220561	4.74642	2.07051e-06	1.91487e-05
Gm15950	20.837	-1.40251	0.295492	-4.74634	2.07132e-06	1.91487e-05
Gfpt2	468.727	1.14451	0.241403	4.74108	2.12586e-06	1.96009e-05
9430018G01Rik	7.50362	3.70919	0.785716	4.72078	2.34946e-06	2.152e-05
Wnt6	22.7965	-1.13763	0.241528	-4.71015	2.47539e-06	2.25582e-05
Prl2c5	4.04539	4.85906	1.03269	4.70526	2.53543e-06	2.30718e-05
Gm13544	8.49917	2.8209	0.600065	4.70098	2.5891e-06	2.35121e-05
Tshb	9.59553	2.75277	0.586794	4.69121	2.71601e-06	2.45121e-05
Pcsk5	241.689	1.4427	0.309221	4.6656	3.07718e-06	2.74632e-05
Clic5	73.7248	-1.70297	0.365171	-4.6635	3.10883e-06	2.77103e-05
Elf5	52.4482	-1.12673	0.242383	-4.64856	3.34259e-06	2.96044e-05
Gm15910	37.369	1.19237	0.256679	4.64537	3.39461e-06	3.0027e-05
Zfp979	101.836	1.02035	0.219661	4.64512	3.39878e-06	3.00511e-05
Gm45515	51.8488	-1.0834	0.233244	-4.64492	3.40205e-06	3.00673e-05
Hoxb5os	9.24342	-1.99589	0.430935	-4.63154	3.62964e-06	3.19302e-05
C130032M10Rik	11.057	-1.90133	0.41089	-4.62734	3.70401e-06	3.25159e-05
9530059O14Rik	82.8028	-1.77837	0.384568	-4.62434	3.75798e-06	3.29482e-05
Mfap4	155.001	1.54802	0.335638	4.61217	3.98488e-06	3.47625e-05
Gm20056	42.2053	1.29172	0.280404	4.60664	4.09234e-06	3.55959e-05
F630040K05Rik	8.98025	-2.44054	0.53008	-4.6041	4.14254e-06	3.59726e-05
Foxl1	5.72353	3.5468	0.772144	4.59344	4.35989e-06	3.76099e-05
Atp8b3	24.0284	-1.30873	0.285213	-4.5886	4.46239e-06	3.84148e-05
Srpx2	176.196	1.16277	0.253678	4.58366	4.56912e-06	3.92205e-05
Gm43844	27.5855	1.4641	0.320486	4.56837	4.91525e-06	4.18989e-05
Zfp395	305.399	-1.17597	0.25816	-4.5552	5.23367e-06	4.41985e-05
1600014C23Rik	9.8488	-2.68143	0.58922	-4.55082	5.34383e-06	4.50741e-05
Hecw2	280.11	1.06517	0.235143	4.52989	5.90133e-06	4.94759e-05
Arhgef19	168.255	1.13149	0.250185	4.52262	6.10793e-06	5.09433e-05
Pcdhb12	18.2545	-1.45067	0.321412	-4.51344	6.37855e-06	5.29678e-05
Gm19510	5.62732	3.54075	0.785118	4.50983	6.48803e-06	5.38128e-05
Fbp2	10.1734	2.78264	0.619028	4.49517	6.95128e-06	5.73817e-05
Tfpi2	153.493	1.00746	0.224562	4.48632	7.24639e-06	5.96818e-05
Gm20186	33.0471	1.24712	0.280136	4.45184	8.51375e-06	6.9294e-05
Optc	30.9119	-1.11838	0.251748	-4.44244	8.89463e-06	7.20851e-05
Gucy2g	6.23609	3.6739	0.827345	4.4406	8.97104e-06	7.26762e-05
Gm34939	25.4857	-1.07927	0.243225	-4.43735	9.10721e-06	7.34944e-05
H60b	21.8015	1.18033	0.266063	4.43626	9.15349e-06	7.38393e-05
Ifit1	375.926	1.10577	0.249267	4.43608	9.16123e-06	7.38733e-05
Lamc3	41.0931	-1.08075	0.243641	-4.43584	9.17146e-06	7.39272e-05
Reln	61.0646	1.71754	0.38754	4.43191	9.34026e-06	7.5085e-05
Duoxa1	20.8991	2.26775	0.511945	4.42966	9.43801e-06	7.56961e-05
Pla2g3	67.8996	-1.08297	0.24558	-4.40982	1.03455e-05	8.22486e-05
Gabra1	2.92168	-5.09445	1.15604	-4.40681	1.04903e-05	8.32727e-05
Nlrp10	27.8518	1.224	0.278211	4.39953	1.08488e-05	8.58248e-05
Gm12454	33.427	-1.27295	0.289407	-4.39849	1.09008e-05	8.61384e-05
Gm6526	3.02793	4.42599	1.00669	4.39655	1.09984e-05	8.67784e-05
Ddx4	10.9673	-1.66117	0.378583	-4.38785	1.14478e-05	9.00522e-05
Cxcl14	458.373	1.33189	0.303648	4.38629	1.153e-05	9.06645e-05
Gm10419	9.47491	2.29932	0.524505	4.38379	1.16633e-05	9.15407e-05
Grm5	5.99721	-3.87943	0.885056	-4.38325	1.1692e-05	9.16969e-05
Sarm1	28.5143	1.02803	0.234583	4.38236	1.17399e-05	9.20383e-05
Fam160a1	70.6484	-1.02102	0.233038	-4.38135	1.17948e-05	9.24335e-05
Gm28863	10.0206	-1.68289	0.384306	-4.37903	1.19206e-05	9.32451e-05
Mapk4	11.4014	-2.18136	0.498226	-4.37826	1.19632e-05	9.35081e-05
Pcdhgb1	38.3248	1.17434	0.26866	4.37111	1.23615e-05	9.62974e-05
Sertad4	78.4239	1.02137	0.233931	4.36614	1.26462e-05	9.82953e-05
Gm37736	7.98942	-2.3493	0.540114	-4.34964	1.36361e-05	0.000105362
Col10a1	47.2745	-1.16069	0.267024	-4.34677	1.38158e-05	0.000106514
Lrrc15	612.207	1.68182	0.387065	4.34507	1.39228e-05	0.00010726
Gm10067	12.4698	-2.05745	0.473647	-4.34385	1.40007e-05	0.000107778
Gm9968	12.0176	-1.52477	0.351247	-4.341	1.41835e-05	0.000109067
Gm28230	23.1862	-1.27299	0.293247	-4.341	1.41834e-05	0.000109067
Ajm1	11.5944	-1.5539	0.358373	-4.33598	1.45115e-05	0.000111303
Gm43032	18.6539	1.28772	0.297808	4.324	1.53223e-05	0.000116963
Efna3	16.171	-1.42436	0.329791	-4.31898	1.56754e-05	0.000119397
Selenbp1	605.959	-1.96636	0.456153	-4.31075	1.627e-05	0.000123431
Ttc39a	62.8632	1.32986	0.309854	4.2919	1.77153e-05	0.000133571
Tnfrsf11b	415.541	1.16291	0.270996	4.29123	1.77689e-05	0.000133879
Gm29811	3.08525	4.43872	1.0389	4.2725	1.93291e-05	0.000144798
Chl1	253.104	2.3223	0.543648	4.27169	1.93995e-05	0.000145191
Gm4491	5.01856	-3.29267	0.774612	-4.25073	2.13073e-05	0.000158087
Apol9a	44.699	1.70825	0.402758	4.24139	2.22144e-05	0.000164176
Gm17322	8.5349	-2.17121	0.512197	-4.239	2.24517e-05	0.000165578
Fn1	27014.9	1.34461	0.318165	4.22615	2.37721e-05	0.000174271
Olfr1318	22.674	1.67917	0.397428	4.22509	2.38848e-05	0.000174913
Gper1	29.7048	1.32459	0.313677	4.22276	2.41324e-05	0.00017654
Nrtn	17.6387	-1.44857	0.343503	-4.21703	2.47537e-05	0.000180516
Gm4907	3.23089	4.52609	1.07707	4.20221	2.64327e-05	0.000191358
Rasd2	46.3098	-1.70279	0.405345	-4.20085	2.6592e-05	0.000192378
Gm20687	3.50097	4.11682	0.982071	4.19198	2.76532e-05	0.000199433
Nkd2	52.1585	1.44322	0.344475	4.18962	2.79418e-05	0.000201167
Cdyl2	86.7996	1.03139	0.246488	4.18434	2.86001e-05	0.000205623
Gm9752	42.9841	-1.04138	0.249001	-4.18223	2.8866e-05	0.000207464
Gm30246	7.4979	2.21042	0.528779	4.18024	2.91202e-05	0.000209003
Fbxw24	26.9226	-1.17806	0.28205	-4.17679	2.95655e-05	0.000211981
Ccl12	61.0007	1.55941	0.37374	4.17244	3.01361e-05	0.000215628
B130024G19Rik	27.5043	-1.41856	0.3414	-4.15514	3.25089e-05	0.000230945
Hoxd4	5.0225	-2.83022	0.682025	-4.14973	3.32861e-05	0.000236225
Gm14964	25.0163	-1.07171	0.258302	-4.14904	3.33871e-05	0.000236781
Egr1	1051.92	1.70893	0.412381	4.14407	3.41201e-05	0.00024157
Thrb	48.4978	-1.35156	0.327016	-4.13301	3.58036e-05	0.000252377
Xlr	11.7231	2.37403	0.574709	4.13084	3.61433e-05	0.0002546
Gm28818	10.9943	2.10485	0.510975	4.11928	3.80065e-05	0.000266556
Btbd16	6.22934	2.42597	0.590071	4.11132	3.93399e-05	0.000274708
Kcnj12	14.845	1.3967	0.339754	4.11092	3.9409e-05	0.000275008
Esm1	108.815	-1.01736	0.247999	-4.10225	4.09144e-05	0.000284942
Tmem202	26.2409	1.09414	0.26723	4.09436	4.23336e-05	0.000293944
Car9	1706.35	-2.17879	0.532592	-4.09092	4.29669e-05	0.000297747
Gm33091	6.78669	2.44131	0.598313	4.08033	4.49718e-05	0.000310508
Gm44190	40.6586	-1.13549	0.278597	-4.07574	4.58684e-05	0.000316071
Gm40289	2.43622	4.63723	1.13781	4.07557	4.59009e-05	0.000316191
Irgm1	2206.83	1.77614	0.436189	4.07196	4.66189e-05	0.000320608
AC164424.1	7.18354	-1.94756	0.478841	-4.06724	4.75734e-05	0.000326206
Pakap	22.4067	1.2933	0.318456	4.06115	4.88323e-05	0.000333525
Sez6	17.8534	-1.55991	0.38496	-4.05213	5.07526e-05	0.000345849
Slc13a3	158.72	-1.53676	0.380371	-4.04016	5.34146e-05	0.000362335
Gm4544	54.8822	-1.05531	0.262636	-4.01816	5.86543e-05	0.000394294
Slc27a1	2318.76	1.26185	0.315279	4.00233	6.27212e-05	0.000419071
Ier3	605.838	-1.07171	0.268064	-3.99796	6.38916e-05	0.000426345
Sv2c	8.91836	-2.18552	0.553162	-3.95096	7.78375e-05	0.000508664
Gm10729	9.25476	-1.77671	0.449698	-3.9509	7.7859e-05	0.000508664
Tmc5	11.6425	-1.5677	0.397129	-3.94759	7.89414e-05	0.000515252
Gm42941	34.0416	-1.09407	0.277238	-3.94632	7.93626e-05	0.000517516
Spon1	713.124	1.01552	0.257346	3.94614	7.94222e-05	0.000517743
Dpep1	137.2	-1.6196	0.41168	-3.93413	8.35002e-05	0.000542078
Trpm3	12.6829	-1.69616	0.433098	-3.91634	8.99036e-05	0.000579025
Gdpd2	5.37619	2.54384	0.650229	3.91223	9.14492e-05	0.000588435
Id4	36.6817	-1.17694	0.301218	-3.90726	9.33477e-05	0.000599309
Klhl34	8.69164	1.82707	0.467819	3.90551	9.40283e-05	0.000602988
Zfp185	37.0339	-1.24917	0.32008	-3.90268	9.51344e-05	0.000609519
Tmem178b	7.98717	-1.96625	0.50397	-3.90153	9.55863e-05	0.00061204
Afp	12.3493	2.40739	0.61856	3.89192	9.94533e-05	0.000635437
Psd2	58.864	1.14971	0.295672	3.88847	0.00010088	0.000643762
Wisp2	104.705	1.39596	0.36	3.87766	0.000105467	0.000671399
Gm5313	3.21702	-4.70873	1.2164	-3.87104	0.000108372	0.000688424
Ifit3b	74.5316	1.17335	0.303389	3.86748	0.000109964	0.000697476
Fam83f	32.2575	-1.18447	0.3063	-3.86704	0.000110166	0.000698258
Mrap	156.144	1.41803	0.367553	3.85803	0.000114307	0.000721295
Mkx	2.56371	4.1794	1.0833	3.85805	0.000114297	0.000721295
Stxbp5l	5.82436	2.34098	0.607823	3.85142	0.000117437	0.000737925
Hspb7	18.2891	1.30057	0.337717	3.85105	0.000117611	0.000738798
Fhad1	15.9046	-2.04251	0.530464	-3.85042	0.000117917	0.000740501
Cyp7b1	52.4324	1.21533	0.316644	3.83817	0.000123953	0.000775604
5031434O11Rik	48.7605	-1.13862	0.296928	-3.83468	0.000125727	0.000785999
Hspa1a	33.8005	-1.43383	0.374166	-3.83207	0.000127069	0.000793678
Ankrd37	61.6652	-1.19841	0.313223	-3.82606	0.000130209	0.000812075
Nhlrc1	14.741	-1.6098	0.420848	-3.82514	0.000130697	0.000814151
Gm20631	13.6895	-1.30256	0.341354	-3.81586	0.00013571	0.000842111
Zfp419	20.6286	1.23064	0.322551	3.81534	0.000135995	0.000843626
3010001F23Rik	9.04507	1.77544	0.466338	3.8072	0.00014055	0.000869304
Lat	848.23	2.94163	0.77397	3.80071	0.000144284	0.000889765
Elfn1	11.9305	1.7827	0.469168	3.79971	0.000144863	0.000892324
Gm12968	5.06191	3.40305	0.895609	3.7997	0.00014487	0.000892324
Gm48898	26.0569	1.2969	0.341834	3.79394	0.000148273	0.000910868
Nfe2l3	31.2202	-1.42112	0.375129	-3.78834	0.000151656	0.000929488
Gm13147	4.86355	2.95612	0.780381	3.78804	0.000151839	0.000930315
Dync1i1	21.8397	1.17118	0.309969	3.77837	0.000157859	0.000964651
Il12rb1	66.9207	1.33449	0.353455	3.77556	0.000159646	0.000973861
Mmp9	106.147	-1.62986	0.431799	-3.77457	0.000160281	0.000977454
Gm42755	33.5384	-1.03588	0.274557	-3.77292	0.000161345	0.000982795
Obscn	20.6849	1.06672	0.283513	3.76252	0.000168211	0.00101897
Slc23a1	19.4598	1.24235	0.33057	3.75821	0.000171137	0.00103459
Gm20560	6.32747	2.332	0.620655	3.75732	0.000171741	0.00103704
Gapdh-ps14	13.7143	-1.27092	0.33886	-3.75059	0.000176421	0.00106253
1810010H24Rik	17.7664	-1.2417	0.331152	-3.74965	0.000177083	0.00106561
Col13a1	36.5729	-1.01358	0.270893	-3.74164	0.000182822	0.00109575
9430092D12Rik	8.64081	-2.03562	0.544886	-3.73586	0.000187076	0.00111706
Mcf2l	207.745	-1.10091	0.295031	-3.73152	0.00019033	0.00113293
Tnn	29.4039	2.63053	0.706728	3.72213	0.000197553	0.00117131
Thbs4	196.651	2.14009	0.575002	3.72188	0.000197746	0.00117206
Prcd	13.4234	1.28398	0.345743	3.71368	0.000204267	0.00120728
Gm37298	10.6871	-1.4848	0.400911	-3.70356	0.000212599	0.00125122
Gm6494	3.8762	-3.53688	0.956127	-3.69918	0.000216298	0.00127084
Cyp26a1	6.75031	1.81528	0.491853	3.6907	0.000223635	0.00130807
Rph3al	33.2805	-1.02842	0.278868	-3.68784	0.000226167	0.0013214
Apol9b	54.3511	1.43811	0.390236	3.68521	0.00022851	0.00133434
Cck	7.91382	-2.25122	0.612359	-3.6763	0.000236638	0.00137631
9030612E09Rik	20.854	-1.09863	0.29885	-3.67618	0.000236753	0.00137631
Gm43915	7.42175	-1.92109	0.522729	-3.67511	0.000237745	0.0013817
Ret	52.6736	-1.14625	0.313684	-3.65417	0.000258015	0.00148709
Ank1	25.9069	-1.50489	0.412091	-3.65183	0.00026038	0.00149907
Gm26705	2.16123	3.9268	1.07543	3.65136	0.000260859	0.00150058
Gm48878	17.1846	1.64769	0.451704	3.64772	0.000264581	0.00152074
A230028O05Rik	12.3384	1.62237	0.445204	3.64411	0.000268322	0.00154012
Platr27	6.7027	-1.96054	0.53819	-3.64283	0.000269658	0.00154652
Mansc4	19.961	-1.07986	0.296445	-3.6427	0.000269795	0.00154688
Dusp10	178.698	1.00768	0.276835	3.64	0.000272642	0.00156063
Rex2	2.33081	4.02545	1.10652	3.63794	0.00027483	0.00157273
Fbxl13	7.52503	1.86603	0.513796	3.63186	0.000281387	0.00160453
Cdh9	9.22035	-1.62137	0.446978	-3.62741	0.000286274	0.00162973
K230010J24Rik	18.3404	-1.10598	0.305126	-3.62467	0.000289331	0.00164489
Gm12530	10.6797	1.35655	0.374394	3.62332	0.000290847	0.00165307
Batf2	99.0192	1.79707	0.496042	3.62282	0.000291412	0.00165583
Gm43916	18.287	-1.33574	0.36873	-3.62253	0.000291734	0.0016572
Ube2ql1	6.63508	1.99446	0.55066	3.62193	0.000292409	0.00166014
C2cd4d	16.1432	-1.22786	0.339117	-3.62076	0.000293739	0.00166678
Cilp	489.035	1.06226	0.294531	3.60664	0.000310193	0.00174733
Moxd1	19.6703	1.35277	0.375319	3.60431	0.000312978	0.00176112
Ccdc151	20.2689	-1.23819	0.344167	-3.59763	0.000321125	0.00179921
Hpca	9.46173	-1.61274	0.448449	-3.59625	0.00032284	0.00180737
Gm13523	8.14484	-1.61439	0.449325	-3.59293	0.000326975	0.00182758
Sfrp5	10.7361	-2.02254	0.564709	-3.58156	0.000341553	0.0018984
Vegfa	2736.93	-1.18747	0.33352	-3.56041	0.000370278	0.00203639
Ldb3	34.4287	1.09948	0.30887	3.55968	0.0003713	0.00204147
Rab11fip4os1	8.60524	-1.643	0.46159	-3.55944	0.000371653	0.00204287
3930402G23Rik	13.9357	-1.20385	0.338249	-3.55907	0.000372175	0.00204413
Asb10	31.8593	-1.00638	0.282806	-3.55855	0.000372908	0.00204761
Gm43864	9.43021	-1.67597	0.4711	-3.55756	0.000374318	0.00205428
Ngf	14.2984	-1.33412	0.375402	-3.55385	0.000379631	0.0020807
Gm18358	10.2573	-1.60272	0.451406	-3.55051	0.000384488	0.00210401
2310057J18Rik	22.5148	1.07842	0.304013	3.54729	0.000389222	0.00212713
Redrum	3.96126	2.99572	0.845901	3.54145	0.000397932	0.00216962
Gm47509	4.08679	3.00851	0.849549	3.5413	0.000398158	0.00216972
Kcnip1	3.28983	3.51564	0.99503	3.53321	0.000410554	0.00223378
Gm16050	9.02968	-1.6671	0.472916	-3.52515	0.000423237	0.00229442
Cxcl10	1185.81	1.22593	0.350779	3.49488	0.000474281	0.00254016
AC114990.2	18.3947	-1.07818	0.309025	-3.48898	0.000484876	0.00259225
Chrdl1	230.069	-1.22672	0.352453	-3.48053	0.00050043	0.00266858
Wdr95	4.05186	-2.93297	0.843958	-3.47525	0.000510374	0.00271606
Gm2381	3.25022	3.01925	0.870965	3.46656	0.000527165	0.00279474
Gm12002	13.956	-1.47738	0.427374	-3.45688	0.000546475	0.00288831
9630001P10Rik	5.54466	-2.46048	0.712176	-3.45487	0.000550556	0.00290768
Spdya	14.9853	-1.15626	0.335378	-3.44763	0.000565528	0.00297525
Fbxw25	20.4878	-1.00023	0.290962	-3.43766	0.000586767	0.00307328
Crispld1	21.7686	-1.74075	0.507891	-3.42741	0.000609364	0.00317889
Gm29684	5.69782	2.31557	0.676827	3.42122	0.000623406	0.00324323
Bnip3	1542.92	-1.63079	0.477734	-3.41359	0.000641128	0.00332384
Gm27698	7.55616	-1.83721	0.538878	-3.40933	0.000651218	0.00337364
Nr3c2	38.3484	-1.15602	0.339088	-3.40921	0.000651522	0.00337438
Smoc1	252.666	-1.6002	0.469748	-3.40651	0.000657981	0.00340361
Gm46123	16.9387	-1.70373	0.500936	-3.40109	0.000671175	0.00346244
AC132460.3	19.5456	-1.04497	0.307838	-3.39454	0.000687436	0.00353585
Gm49266	14.6403	-1.34127	0.395432	-3.39192	0.000694056	0.00356288
Sorcs3	2.77327	-3.46098	1.021	-3.3898	0.000699424	0.00358603
Rps2-ps11	4.94235	-1.98368	0.5853	-3.38917	0.000701035	0.00359252
Crabp1	26.6479	2.03935	0.602918	3.38246	0.000718408	0.00366985
Akr1c14	39.7441	-1.24747	0.369025	-3.38045	0.000723671	0.00369313
Gm37336	13.793	-1.20953	0.358251	-3.37621	0.000734924	0.00373959
Shd	18.0355	-1.17601	0.349088	-3.3688	0.000754975	0.00383042
Runx2os1	5.45745	2.0665	0.614084	3.36517	0.000764961	0.00387638
Zfp981	2.82401	3.25598	0.970589	3.35465	0.000794668	0.00401427
Hs3st6	8.71318	-1.32548	0.395564	-3.35085	0.00080564	0.00406674
Bmp6	40.491	-1.2752	0.380709	-3.34954	0.00080945	0.00408301
4933431G14Rik	6.74617	-1.64508	0.491341	-3.34816	0.000813511	0.00409892
Gm21388	20.1028	-1.28945	0.387578	-3.32696	0.000877994	0.00437907
Mrpl53	18.8777	-1.16583	0.352597	-3.30641	0.000945007	0.00467841
Gm49490	2.91982	3.30284	0.998938	3.30636	0.000945176	0.00467841
Gm37526	34.7299	-1.17119	0.355246	-3.29685	0.000977761	0.00481801
Gm16104	19.3147	1.06699	0.323811	3.29509	0.000983906	0.00484144
Cxcl11	11.2889	1.77225	0.538522	3.29096	0.000998478	0.00490852
Cbx7	418.62	-1.39572	0.424458	-3.28825	0.00100814	0.00495018
Ccl1	4.47784	2.43331	0.741924	3.27973	0.00103906	0.00507933
Prss56	3.34473	3.06885	0.935732	3.27963	0.00103944	0.00507998
Scrg1	15.9823	-1.55528	0.475086	-3.27369	0.00106151	0.00517216
Cpne7	11.8795	-1.4779	0.451487	-3.2734	0.00106261	0.00517629
Abca6	35.5982	-1.6227	0.496151	-3.27058	0.00107327	0.00522332
Olr1	8.6603	1.82695	0.558788	3.26949	0.00107743	0.00524237
Gm11839	12.8277	-1.35314	0.414291	-3.26615	0.0010902	0.00529589
Rnf152	38.9022	-1.03631	0.317833	-3.26054	0.00111199	0.00538918
Gm15232	8.2769	1.49577	0.459024	3.25859	0.00111969	0.00542275
Ccl17	37.0855	2.3215	0.713796	3.25233	0.00114463	0.00552686
Clec18a	5.22641	2.13679	0.657077	3.25196	0.00114612	0.00553279
Gm37670	25.2505	-1.82829	0.562227	-3.25188	0.00114646	0.00553314
A2ml1	6.14704	-1.76606	0.544203	-3.24522	0.00117358	0.00564986
Zfp600	2.96183	2.88686	0.889935	3.24389	0.00117908	0.00567224
Tmem92	4.48911	-2.44224	0.754125	-3.23851	0.00120158	0.00576188
Gm37728	3.20375	-2.85815	0.883426	-3.23531	0.00121512	0.00582016
Klhdc8a	4.11379	2.06765	0.639708	3.23217	0.00122853	0.00586823
1700042O10Rik	8.63533	1.36218	0.42149	3.23182	0.00123003	0.00587407
Vmn1r32	15.4324	-1.18304	0.366629	-3.22681	0.00125179	0.00596724
Gm16046	21.1965	-1.02291	0.317543	-3.22133	0.00127598	0.00606853
Sema3c	693.733	1.32269	0.410741	3.22026	0.00128075	0.00608985
Gm45338	9.53458	1.81048	0.562396	3.21922	0.00128538	0.00610908
Gm49223	15.0122	-1.059	0.329342	-3.2155	0.00130216	0.0061804
Grin1	24.0586	-1.1066	0.345342	-3.20436	0.00135361	0.00639843
Lncpint	27.3668	-1.05121	0.328452	-3.20051	0.00137185	0.00647731
Gdf7	12.3513	1.20858	0.378756	3.19093	0.00141818	0.00666893
Fxyd2	34.084	-1.31216	0.412212	-3.18321	0.0014565	0.00683374
9330171B17Rik	7.32362	-1.45589	0.457654	-3.1812	0.00146667	0.00687681
A230005M16Rik	2.9232	-3.51385	1.10522	-3.17931	0.00147624	0.00691702
Sgcd	43.9206	-1.12607	0.354884	-3.17307	0.00150834	0.00704531
Il1rl1	122.612	-1.04315	0.329307	-3.1677	0.00153647	0.00715595
AC133505.1	8.78293	-1.34217	0.424172	-3.16422	0.00155501	0.00722615
Ramp3	20.7973	-1.15996	0.366705	-3.16321	0.00156038	0.00724559
Ebf2	86.3653	-1.13429	0.358621	-3.16292	0.00156197	0.00724848
Cabcoco1	8.25001	1.38601	0.438335	3.16199	0.00156694	0.00726868
Wfdc13	4.86983	2.14621	0.679451	3.15874	0.00158452	0.00734371
Adamts18	14.3506	-1.54078	0.48791	-3.15791	0.00158903	0.00736297
Gm33973	6.89416	-1.75297	0.55623	-3.15151	0.00162427	0.00750462
4632404M16Rik	9.25218	1.89674	0.602181	3.14978	0.00163394	0.0075426
Fam71f2	12.075	-1.23477	0.3922	-3.14831	0.00164215	0.00757441
Gm10561	13.3976	1.12058	0.356243	3.14555	0.00165776	0.00763233
Rs1	8.28821	1.34688	0.429117	3.13871	0.00169691	0.00779369
Vmn2r89	2.51694	3.59694	1.14847	3.13194	0.00173655	0.00795477
Sult2b1	10.1396	-1.18249	0.377818	-3.12979	0.00174929	0.00800964
Itih5	870.272	-1.18388	0.37861	-3.12692	0.00176648	0.00807417
Lipc	10.8859	1.11515	0.357085	3.12293	0.00179058	0.00816645
Pkp2	906.957	1.28117	0.411152	3.11604	0.00183298	0.00833463
Gm46378	13.2203	-1.05453	0.338441	-3.11583	0.00183426	0.00833839
Apcdd1	111.611	-1.19486	0.383991	-3.11169	0.00186018	0.00844887
Agtr2	4.73411	-2.96956	0.954796	-3.11015	0.0018699	0.0084893
Gm6430	6.49139	-1.67876	0.54097	-3.10325	0.0019141	0.00866441
Gm14461	16.2331	-1.0067	0.324496	-3.10233	0.00192001	0.00868644
Gm44434	8.19227	-1.33482	0.430272	-3.10228	0.00192039	0.00868644
Klhl40	2.45303	3.56475	1.15045	3.09858	0.00194453	0.00878612
Add2	11.5788	-1.79352	0.578836	-3.09849	0.00194506	0.00878665
Gm13689	12.0265	-1.08812	0.35126	-3.09776	0.0019499	0.00880468
Gm37626	14.5611	-1.32577	0.427977	-3.09776	0.00194988	0.00880468
Dnah10	35.738	1.0646	0.343688	3.09757	0.00195113	0.00880834
Gm14267	2.61186	3.15895	1.02011	3.09668	0.00195701	0.00883105
Phf2os1	11.7039	-1.06719	0.344689	-3.09611	0.0019608	0.00884435
Rerg	11.9125	-1.08182	0.349811	-3.09257	0.00198429	0.00892525
Gm27184	4.98189	-1.71058	0.554517	-3.08482	0.00203678	0.00912606
Gm20662	17.0819	-1.08834	0.353178	-3.08155	0.00205927	0.00920702
1700056N10Rik	15.9722	-1.117	0.362703	-3.07965	0.00207241	0.00925982
D630003M21Rik	13.7554	1.18937	0.386504	3.07724	0.00208925	0.00932708
Ogn	310.854	-1.28985	0.420599	-3.06671	0.00216431	0.0096147
Ctnnd2	23.3286	-1.03228	0.337558	-3.05807	0.00222766	0.00987954
Myoc	6.46244	-3.24604	1.06372	-3.05158	0.00227638	0.010055
A830005F24Rik	5.52839	1.64264	0.538801	3.04869	0.00229844	0.0101375
Serpini1	33.4182	-1.10534	0.363978	-3.03683	0.0023908	0.0105005
Gm26814	17.4784	-1.36302	0.44916	-3.0346	0.00240855	0.0105696
Gm29438	10.5107	-1.50149	0.495092	-3.03275	0.00242337	0.0106257
Gm15624	6.02664	-1.80273	0.594904	-3.03028	0.00244323	0.0106926
Atp7b	37.4621	-1.02784	0.339745	-3.02533	0.00248359	0.0108511
Lrrc3b	13.3006	-1.2718	0.421374	-3.01822	0.00254262	0.0110742
Avil	14.2087	-1.24087	0.411366	-3.01647	0.00255741	0.0111293
Smpd3	28.7822	-1.48661	0.492918	-3.01593	0.00256188	0.0111465
Acp7	12.0724	-1.22373	0.406058	-3.01369	0.0025809	0.0112199
Serpinb1c	2.97673	3.29563	1.0952	3.00916	0.00261974	0.011358
Ppp1r1c	10.3698	-1.07971	0.359758	-3.00122	0.002689	0.0116173
D7Ertd443e	11.7909	-1.25472	0.418811	-2.99591	0.00273626	0.011787
4930535L15Rik	9.83498	-1.22475	0.40936	-2.99188	0.00277266	0.0119104
Gm28373	6.48039	-1.86716	0.624078	-2.99186	0.0027728	0.0119104
C1qtnf9	72.715	-1.10538	0.369616	-2.99061	0.00278418	0.0119445
Soat2	10.4283	1.25091	0.418478	2.98918	0.00279724	0.0119893
Fcrls	620.594	1.0069	0.337442	2.98392	0.00284583	0.0121765
Rbm24	2.7562	-2.98939	1.00237	-2.98232	0.00286068	0.0122351
Col6a6	41.3762	-1.2652	0.426884	-2.9638	0.00303864	0.0129064
Mustn1	43.0324	-1.13369	0.382839	-2.96128	0.0030636	0.0130012
Ero1l	7857.42	-1.26202	0.426374	-2.95988	0.00307759	0.0130559
Islr2	43.7993	-1.57902	0.533664	-2.95882	0.00308816	0.0130954
Gm15425	25.3559	-1.05914	0.358285	-2.95613	0.00311527	0.0131996
Ttc6	25.0105	-1.06222	0.359694	-2.95313	0.00314573	0.013299
Hoxb13	7.78818	-1.38603	0.469395	-2.9528	0.00314907	0.0133051
Gjb6	4.39145	-2.24737	0.761662	-2.95061	0.00317143	0.0133833
Gm48123	4.28429	1.96571	0.667261	2.94594	0.00321975	0.0135516
Gm37606	12.934	-1.00831	0.342656	-2.94263	0.00325437	0.013668
Gm47535	11.7354	1.37161	0.466568	2.93979	0.00328436	0.0137653
Tbx6	13.5651	-1.14885	0.390909	-2.93893	0.00329352	0.0137954
Lonrf2	8.28653	-1.7037	0.580366	-2.93557	0.0033294	0.0139317
Nnat	451.171	-1.42215	0.485692	-2.9281	0.00341043	0.0142195
Efcab6	9.13948	1.48639	0.507768	2.9273	0.00341922	0.0142477
Cbs	14.1543	-1.21148	0.413845	-2.92737	0.0034184	0.0142477
Tcf15	16.534	-1.18095	0.40363	-2.92581	0.00343558	0.014313
Pgf	314.963	-1.64461	0.562814	-2.92212	0.0034766	0.0144551
Gm18983	4.8334	-2.57494	0.881614	-2.92071	0.00349235	0.0145119
D830024N08Rik	13.6607	-1.09888	0.376525	-2.91847	0.00351754	0.0145933
Gm40723	2.64311	3.12291	1.07005	2.91848	0.0035174	0.0145933
Lep	229.008	-1.44554	0.495375	-2.91808	0.00352196	0.0146088
Gm4942	4.70542	-1.85826	0.637076	-2.91686	0.00353579	0.0146545
Gm45895	35.9265	-1.06313	0.365517	-2.90856	0.00363102	0.0149957
Gm13384	2.85978	-3.52542	1.21228	-2.9081	0.00363631	0.0150145
H2-M9	10.6256	-1.27139	0.437726	-2.90453	0.00367804	0.0151629
Slc2a4	165.505	-1.09476	0.37742	-2.90063	0.00372412	0.0153196
C130030K03Rik	6.97892	1.3924	0.480339	2.89879	0.00374607	0.0154038
BC065403	4.62919	1.90039	0.657049	2.89231	0.00382414	0.0156878
Gm6093	6.49119	2.80303	0.970431	2.88844	0.00387164	0.0158608
Retnla	586.661	-2.08753	0.723239	-2.88636	0.00389723	0.0159438
Caly	2.82635	2.71832	0.942105	2.88537	0.00390955	0.0159879
Olfr56	44.6036	1.70121	0.590545	2.88074	0.00396742	0.0161865
Acot10	13.9706	1.16475	0.40433	2.88068	0.00396819	0.0161865
Gm28199	3.55538	-2.043	0.709729	-2.87856	0.00399495	0.016283
Gm42793	5.46579	2.2597	0.785073	2.87832	0.00399794	0.016292
Gm43826	5.12248	-1.53753	0.534725	-2.87537	0.00403553	0.0164323
Srrm4os	2.16775	2.87419	0.999867	2.87457	0.0040458	0.0164645
Gpc3	184.967	-1.01623	0.353795	-2.87238	0.00407396	0.0165727
Gm44169	2.22252	-3.09456	1.0774	-2.87225	0.00407556	0.0165759
Lvrn	9.81827	-2.34066	0.815869	-2.86892	0.00411877	0.0167452
Gm37186	9.49111	-1.32117	0.460595	-2.86841	0.00412542	0.0167689
Peg3	239.914	-1.35959	0.474264	-2.86674	0.00414724	0.016838
Nrg1	13.0906	1.11323	0.388416	2.86609	0.00415582	0.0168647
Brsk2	4.57669	2.04675	0.715068	2.86231	0.00420566	0.0170355
Gm19786	3.42299	2.42131	0.845928	2.86231	0.00420566	0.0170355
Gm15651	10.6176	-1.13166	0.395661	-2.86018	0.00423404	0.0171205
Tgtp1	117.539	2.57107	0.901306	2.8526	0.00433634	0.0174969
Gm11924	12.4951	-1.07049	0.37534	-2.85206	0.00434376	0.0175235
Cited4	16.1356	-1.07303	0.377318	-2.84384	0.00445732	0.017947
Ostn	3.00156	-2.72148	0.957574	-2.84205	0.00448239	0.018034
2210011C24Rik	11.6361	1.21175	0.427134	2.83692	0.0045551	0.0182913
3110070M22Rik	5.39386	-1.53947	0.54277	-2.83633	0.00456351	0.0183145
Apol7d	6.34437	1.58628	0.559996	2.83266	0.0046162	0.018494
Dkk2	22.3488	-1.08414	0.383891	-2.82409	0.0047415	0.0189379
Dppa2	2.71454	2.74331	0.975066	2.81346	0.00490117	0.0194858
Gm37652	4.739	-1.75105	0.623152	-2.80999	0.00495437	0.0196753
Sfrp2	875.086	1.03389	0.36813	2.80849	0.00497742	0.0197481
Ptx3	75.1496	1.08847	0.389568	2.79403	0.00520551	0.0205283
Ttc39aos1	7.21646	1.26821	0.454396	2.79097	0.00525507	0.0207002
AA467197	30.9497	1.0242	0.367264	2.78873	0.00529151	0.020832
9630013A20Rik	11.9518	1.10113	0.39573	2.78254	0.00539356	0.0211779
Ankrd55	11.9737	1.22084	0.438892	2.78163	0.00540861	0.021229
Cpxm1	1197.87	1.16096	0.417476	2.78091	0.00542069	0.0212604
Gm8637	6.46617	-1.86301	0.670498	-2.77855	0.00546017	0.0214032
Klhl32	10.73	-1.2417	0.447249	-2.7763	0.00549819	0.02152
Irs3	22.3245	-1.24437	0.449025	-2.77128	0.00558368	0.0218178
Rhov	31.9971	1.3973	0.504454	2.76993	0.00560679	0.0218999
Gm44187	5.74273	-1.55023	0.559878	-2.76887	0.00562504	0.0219589
Mfsd13b	5.95879	-1.71049	0.619041	-2.76313	0.005725	0.0222991
Gm43605	9.3873	-1.19672	0.434659	-2.75323	0.0059011	0.0228784
Pcdh20	9.56761	-2.50903	0.91174	-2.75192	0.00592476	0.0229616
Colca2	7.36451	-1.4223	0.516932	-2.75144	0.00593344	0.022991
Adamts17	22.342	-1.01154	0.367714	-2.75089	0.00594343	0.0230254
Map7d3	12.8158	-1.321	0.480479	-2.74934	0.00597155	0.0231087
Fzd10	8.28787	-1.50781	0.549089	-2.74602	0.00603234	0.0232921
Npas2	21.5128	1.15764	0.422462	2.74023	0.00613962	0.0236495
Sstr3	3.06202	2.20815	0.805898	2.73998	0.00614421	0.0236585
A930006L05Rik	9.3448	1.07994	0.394489	2.73757	0.00618941	0.0238018
Pon1	5.41105	-2.60705	0.952749	-2.73634	0.00621265	0.0238824
Gm20100	4.92171	-1.57754	0.577201	-2.73309	0.00627425	0.0240705
Sybu	20.8198	-1.23574	0.452578	-2.73045	0.00632485	0.0242246
Gabrd	2.28522	3.46328	1.26921	2.72868	0.0063588	0.0243279
Ablim3	121.622	-1.21114	0.444268	-2.72615	0.00640781	0.0244885
AC109261.2	4.07465	-1.90914	0.700339	-2.72602	0.00641027	0.0244934
Wfdc8	2.27314	2.94611	1.08155	2.72397	0.00645021	0.0246145
Fam189a2	27.6978	-1.14785	0.421455	-2.72355	0.00645847	0.024637
Lrrc55	11.9719	1.14189	0.419415	2.72258	0.00647745	0.0246823
Ptchd1	8.57774	-1.29754	0.47725	-2.71879	0.00655208	0.0249353
C130089K02Rik	14.8751	-1.05993	0.389855	-2.71879	0.00655219	0.0249353
Mycn	8.78945	-1.41779	0.521899	-2.7166	0.0065957	0.0250872
Gm7644	4.43146	-1.64165	0.604537	-2.71554	0.00661673	0.0251626
Gm8883	3.08179	2.58174	0.951113	2.71444	0.00663888	0.0252239
Smok4a	11.2177	-1.58908	0.586867	-2.70773	0.00677447	0.0256737
Gm42921	4.22057	-1.67993	0.621007	-2.70516	0.00682707	0.025843
Hes3	2.65899	2.72363	1.00798	2.70208	0.00689071	0.0260481
Nkd1	23.3079	-1.06515	0.394519	-2.69988	0.00693653	0.0261928
Ahsg	4.99314	1.52303	0.565302	2.69419	0.00705594	0.0265957
Gm48684	4.05095	-1.734	0.643884	-2.69303	0.0070805	0.0266834
Gm15328	10.5066	1.13709	0.42318	2.68702	0.0072093	0.027115
Arg1	79.5841	-1.52967	0.569607	-2.68548	0.00724256	0.0272156
Gm27028	8.01457	-1.24759	0.46456	-2.68553	0.00724159	0.0272156
Clec2e	5.23659	1.67576	0.625056	2.68097	0.00734085	0.0275354
Gm37716	10.2466	-1.03812	0.387405	-2.67969	0.00736912	0.0276216
Igfbp6	209.683	-1.03086	0.385241	-2.67588	0.00745328	0.0278871
Kif19a	12.0936	-1.01468	0.379203	-2.67582	0.00745477	0.0278876
Unc93a	4.84508	1.58695	0.593399	2.67434	0.00748759	0.0279924
Prg4	138.466	1.13666	0.426866	2.66281	0.00774922	0.0288138
Gm48804	12.4396	1.08593	0.407883	2.66235	0.00775979	0.0288325
Egr3	182.744	-1.14757	0.433606	-2.64658	0.00813097	0.0299983
Bcas3os1	7.72058	-1.40203	0.530052	-2.64508	0.00816718	0.0301143
Cldn8	13.5597	-1.39499	0.528133	-2.64137	0.00825724	0.0303409
Gpc5	6.06236	1.46534	0.554792	2.64124	0.00826043	0.0303473
Tshz2	21.2801	-1.01415	0.384839	-2.63526	0.00840733	0.0308003
Tgtp2	220.144	2.12782	0.807515	2.63503	0.00841305	0.0308105
Gm43820	10.1303	-1.39245	0.528992	-2.63228	0.00848145	0.0310229
Adam21	6.17475	-1.31563	0.500244	-2.62998	0.00853895	0.0311841
Gm26510	18.0187	1.13541	0.431906	2.62883	0.00856785	0.0312732
Schip1	13.1718	1.06042	0.404201	2.62348	0.00870353	0.0317076
5330416C01Rik	8.58805	1.11097	0.423691	2.62212	0.00873858	0.031802
Gm17194	9.45827	-1.0785	0.412231	-2.61626	0.00888984	0.0322625
Gm49249	3.69942	1.8274	0.699668	2.6118	0.00900659	0.0326373
Mamdc2	23.4363	-1.01684	0.389952	-2.60761	0.00911777	0.0329467
Gm37962	14.2885	-1.09704	0.420699	-2.60766	0.00911633	0.0329467
Gm6330	8.0808	-1.33876	0.513697	-2.60614	0.00915701	0.0330656
Aox3	13.1371	-1.5705	0.602959	-2.60465	0.00919677	0.0331747
Gm2445	11.174	-1.07186	0.411883	-2.60235	0.00925866	0.0333807
Gm14963	6.50237	-1.16071	0.446521	-2.59946	0.00933701	0.0336052
Gm15191	13.1415	-1.04865	0.403979	-2.5958	0.00943721	0.0339249
Gm29483	3.35035	1.90752	0.734996	2.59528	0.00945128	0.033958
Lncppara	21.0978	-1.01768	0.392295	-2.59417	0.00948208	0.0340394
Gm49268	7.09606	-1.32171	0.510525	-2.58893	0.00962761	0.0345025
Ereg	4.76098	-2.05958	0.796689	-2.58517	0.00973307	0.0348088
Hbb-bt	101.06	-1.73697	0.673975	-2.5772	0.00996036	0.0354759
Usp17le	6.52704	-1.6186	0.628834	-2.57397	0.0100539	0.0357483
Trmt9b	11.4799	-1.05782	0.411039	-2.57354	0.0100665	0.035787
Gm47247	2.26411	-2.6138	1.01853	-2.56624	0.0102809	0.036419
Tspan8	15.7747	-1.38449	0.541093	-2.55869	0.0105067	0.0370555
Baalc	14.8193	1.14443	0.447681	2.55636	0.0105774	0.0372294
Gm39325	6.8505	1.20681	0.472116	2.55616	0.0105833	0.037244
Olfr78	7.73409	-1.2276	0.480553	-2.55456	0.0106323	0.037391
4931428L18Rik	3.85117	-1.83544	0.719119	-2.55235	0.0106999	0.0375844
Gm42141	19.1772	1.14774	0.450155	2.54965	0.0107831	0.0378324
A430027C01Rik	10.6535	-1.03178	0.404795	-2.54889	0.0108066	0.0379018
Gm12185	79.5938	2.63301	1.03323	2.54832	0.0108244	0.0379582
Gm6428	2.78494	2.38289	0.935591	2.54693	0.0108675	0.0380581
Kcnn3	7.62658	-1.57298	0.61826	-2.54421	0.0109525	0.0383237
Gm13592	5.27494	-1.39774	0.549779	-2.54237	0.0110104	0.0384939
Tnni3k	2.51794	2.28107	0.899415	2.53617	0.0112071	0.0391229
Gm6946	7.62514	-1.18518	0.467609	-2.53455	0.0112591	0.0392661
Gm40377	4.27031	-1.58295	0.624543	-2.53457	0.0112584	0.0392661
Gm20149	9.33179	-1.29916	0.512727	-2.53383	0.0112824	0.0393265
Gm19514	8.91428	-1.31396	0.518622	-2.53356	0.0112912	0.0393506
Pkhd1	9.03644	1.05957	0.418764	2.53023	0.0113989	0.0396491
Gm4841	38.5769	2.203	0.870681	2.5302	0.0113996	0.0396491
B930086L07Rik	8.06075	-1.21283	0.480456	-2.52433	0.0115919	0.0402174
Scnn1b	10.9005	-1.4474	0.574277	-2.52039	0.0117225	0.0406235
Gm18258	4.89637	-1.9426	0.775059	-2.50639	0.0121969	0.0420513
Fcna	55.2729	-1.24015	0.495799	-2.50131	0.0123733	0.0425751
Sox6os	8.98334	-1.11413	0.445432	-2.50124	0.0123758	0.0425766
Gm48890	10.4329	-1.0687	0.42792	-2.49743	0.0125097	0.0429312
Ccdc155	4.66994	1.66094	0.665344	2.49635	0.0125477	0.0430373
Fmo2	83.3156	-1.03911	0.416953	-2.49215	0.0126972	0.0434462
Gm24616	10.7382	-1.01703	0.408338	-2.49065	0.0127508	0.0435939
Fancd2os	3.24775	-1.88513	0.75699	-2.49029	0.0127638	0.0436311
Gm34368	2.97746	-2.11196	0.84904	-2.48747	0.0128657	0.0439363
Pramef12	4.94827	1.39126	0.559934	2.48469	0.0129665	0.044201
Usp17lc	3.20534	-1.84669	0.743629	-2.48336	0.0130151	0.0443288
Gbp2	1284.06	1.62405	0.654087	2.48292	0.013031	0.0443703
Gm20692	10.4672	-1.06302	0.428337	-2.48173	0.0130745	0.0444895
Tcam1	13.4729	1.03387	0.418075	2.47292	0.0134016	0.0454618
A230009B12Rik	2.82443	-1.8456	0.746702	-2.47167	0.0134484	0.0455959
Siglecf	14.1048	1.03919	0.420905	2.46894	0.0135515	0.045918
Scara5	175.344	-1.44211	0.585132	-2.46459	0.0137172	0.0464118
Ssu2	9.17006	-1.62118	0.659461	-2.45835	0.0139578	0.0471268
Tmem132c	16.5057	-1.20474	0.490959	-2.45385	0.0141335	0.0476277
Gm14401	4.0508	1.66891	0.683161	2.44292	0.0145689	0.0489134
Gm26812	6.88532	-1.17991	0.483349	-2.4411	0.0146425	0.0491132
Gm11827	5.48289	-1.75535	0.719559	-2.43948	0.0147086	0.0493111
AI838599	8.54318	-2.09737	0.860266	-2.43805	0.0147666	0.0494658
Inmt	36.9148	-1.49663	0.614327	-2.43622	0.0148418	0.0496781
