# Supplementary material for: Remodeling of the Tumor Microenvironment Through PAK4 Inhibition Sensitizes Tumors to Immune Checkpoint Blockade
Source: Cancer Res Commun. 2022 Oct 19;2(10):1214–28. doi: 10.1158/2767-9764.CRC-21-0133 (PMC9799984; doi:10.1158/2767-9764.CRC-21-0133)
Supplement: Supplementary Table 4 — Supplemental Table 4: Differential gene expression analysis between B16 PAK4 KO anti-PD-1 vs PAK4 KO isotype tumors in vivo at day 10. Showing genes with q < 0.05 and log2FC > 2 or < -2. [file crc-21-0133-s14.xlsx]

## Sheet: DGE_invivo_day10KOPD_ISO
Supplemental table 4: Differential gene expression analysis between B16 PAK4 KO anti-PD-1 vs PAK4 KO isotype tumors in vivo at day 10. Showing genes with q < 0.05 and log2FC > 2 or < -2
Gene	BaseMean	log2FoldChange	lfcSE	stat	pvalue	padj
Scmh1	214.747	2.62152	0.54618	4.79973	1.5888e-06	2.22756e-05
Wnt3	16.2521	-3.93872	1.39437	-2.82473	0.00473202	0.015069
Xpo6	686.131	2.49183	0.521389	4.77922	1.75979e-06	2.40692e-05
Tfe3	546.191	2.23964	0.419226	5.34232	9.17649e-08	2.81021e-06
Axin2	114.544	2.73656	0.628576	4.35359	1.33928e-05	0.000118874
Sdhd	10570.5	-2.40843	0.347345	-6.9338	4.09672e-12	3.51806e-09
Slfn4	16.496	-2.13463	0.883933	-2.41492	0.0157387	0.0403201
Mnt	395.656	2.7288	0.471309	5.78982	7.04613e-09	4.5811e-07
Itgb2	485.627	2.14919	0.60909	3.52853	0.000417871	0.00198258
Acvr1b	111.577	2.29681	0.510098	4.50268	6.71018e-06	6.84157e-05
Zfp385a	167.925	2.84702	0.557968	5.10247	3.35251e-07	6.91644e-06
Itga5	746.182	2.35095	0.547627	4.29298	1.76294e-05	0.000148363
Hnrnpd	1309.31	2.02726	0.502888	4.03123	5.5486e-05	0.000373348
Dynlt1c	74.3287	-3.63263	0.71145	-5.10595	3.29139e-07	6.8108e-06
C1d	1082.82	-2.27106	0.4882	-4.65189	3.28899e-06	3.90923e-05
Hk2	1135.43	2.74981	0.452482	6.07717	1.22319e-09	1.50059e-07
Myo18a	294.472	3.08679	0.618633	4.98969	6.04761e-07	1.06531e-05
Tcf7	188.097	2.03363	0.589194	3.45155	0.000557374	0.00251753
Il12rb1	107.938	3.40336	1.11065	3.06429	0.00218187	0.00790445
Tpd52l2	3344.46	-2.14883	0.442398	-4.85723	1.1904e-06	1.7817e-05
Gm38393	4.1712	-6.13014	2.04342	-2.99994	0.00270035	0.00945374
Mmp14	1315.94	2.34207	0.534179	4.38442	1.16296e-05	0.000106244
Mapk7	322.773	2.20425	0.542689	4.06172	4.87116e-05	0.000337121
B9d1	994.724	-2.55041	0.478388	-5.33125	9.75413e-08	2.9305e-06
Col6a1	488.225	2.28811	0.505489	4.52653	5.99614e-06	6.25091e-05
Dpp9	707.032	2.46375	0.539718	4.56488	4.9978e-06	5.39291e-05
Itgb7	78.9403	2.87954	0.782635	3.67928	0.00023389	0.00122037
Pfdn5	9921.44	-2.47623	0.446311	-5.54822	2.886e-08	1.29543e-06
Mef2d	1279.51	2.84292	0.4943	5.7514	8.85065e-09	5.41281e-07
Col18a1	238.66	2.50638	0.511677	4.89837	9.66333e-07	1.51684e-05
Kpnb1	3923.17	2.12575	0.460207	4.61911	3.85389e-06	4.40536e-05
Col1a1	2338.44	3.84822	0.89725	4.28891	1.79552e-05	0.000150486
Itga3	55.4557	2.74433	0.729414	3.76237	0.000168308	0.000930634
Foxm1	824.065	2.62884	0.494123	5.32021	1.0365e-07	3.0693e-06
Jup	245.331	2.96643	0.640635	4.63045	3.64873e-06	4.21526e-05
Brpf1	396.454	2.2466	0.309396	7.26124	3.83549e-13	9.27396e-10
Hoxc13	5.90189	-5.32614	1.72806	-3.08216	0.00205507	0.00753427
Eef1e1	1603.9	-2.58625	0.519582	-4.97756	6.43915e-07	1.11428e-05
Nup214	376.69	2.19978	0.429936	5.11653	3.11208e-07	6.54489e-06
Nacc1	1200.11	2.57371	0.413167	6.22922	4.68764e-10	8.18748e-08
Nfix	146.867	3.15759	0.659334	4.78907	1.67559e-06	2.31927e-05
Sipa1l2	297.626	2.64799	0.494133	5.35886	8.37505e-08	2.62976e-06
Ssr4	5376.46	-2.94277	0.532263	-5.5288	3.22436e-08	1.39025e-06
Kmt2a	130.162	2.30633	0.679665	3.39333	0.000690471	0.00300668
Supt6	877.664	2.92434	0.424448	6.88976	5.58865e-12	4.26601e-09
Ddb2	123.397	-2.12856	0.493237	-4.31549	1.59248e-05	0.000136811
Clgn	3.89366	-5.18178	1.95655	-2.64843	0.00808664	0.0234806
Mov10	591.258	3.35329	0.572882	5.85336	4.81732e-09	3.52074e-07
Tead3	77.2595	2.24954	0.612129	3.67494	0.000237902	0.0012384
Ppard	714.377	2.42452	0.502276	4.82707	1.38555e-06	2.00548e-05
Cd320	1633.54	-2.1366	0.499399	-4.27835	1.88286e-05	0.000156665
Dyrk1b	238.573	2.38255	0.526015	4.52943	5.91438e-06	6.19072e-05
Ndufb2	2350.31	-3.08154	0.543142	-5.67354	1.39874e-08	7.46841e-07
Prpf6	911.882	2.03132	0.489659	4.14843	3.34764e-05	0.000248004
Snrpd1	3184.83	-2.16813	0.481539	-4.5025	6.71576e-06	6.84157e-05
Tiam1	445.79	2.21624	0.396956	5.58308	2.3629e-08	1.1242e-06
Tsc2	656.72	3.05264	0.500782	6.09574	1.08932e-09	1.39446e-07
Golga2	907.762	2.02325	0.395338	5.11776	3.09183e-07	6.52228e-06
Mien1	3446.09	-2.76887	0.499931	-5.53851	3.05058e-08	1.33771e-06
Axl	1012.93	2.60201	0.685712	3.79461	0.000147878	0.000838218
Ccdc97	546.145	2.43923	0.46498	5.24588	1.55542e-07	3.99601e-06
Alkbh7	1795.31	-2.49635	0.531849	-4.69372	2.68281e-06	3.34499e-05
Med6	1006.86	-2.00925	0.422203	-4.75897	1.94581e-06	2.59414e-05
Naa20	2847.59	-2.28712	0.461454	-4.95634	7.18333e-07	1.21003e-05
Prkra	1623.45	-2.05639	0.344169	-5.97496	2.3015e-09	2.21653e-07
Pex6	707.219	2.31727	0.507106	4.56959	4.88672e-06	5.29245e-05
Nudt14	1938.45	-2.13222	0.43014	-4.95705	7.15704e-07	1.20904e-05
Flii	1055.66	2.7587	0.494188	5.58229	2.37378e-08	1.1242e-06
Chaf1a	655.877	2.36321	0.46212	5.11384	3.15676e-07	6.60612e-06
Lamb1	169.197	2.73939	0.784087	3.49373	0.000476323	0.00221453
Med25	1029.45	2.31814	0.425399	5.44933	5.05602e-08	1.88466e-06
Stard3nl	680.348	-2.24574	0.505692	-4.44094	8.9568e-06	8.64635e-05
Stk11	855.826	2.46438	0.471786	5.2235	1.75569e-07	4.35381e-06
Cdk12	163.442	2.2872	0.422442	5.41424	6.15498e-08	2.13919e-06
Lipe	115.733	2.5768	0.509002	5.06246	4.13891e-07	8.04745e-06
Foxj2	132.792	2.03448	0.434948	4.67753	2.90358e-06	3.54939e-05
Dvl3	245.544	3.05757	0.42968	7.11592	1.11167e-12	1.27286e-09
Ap1m2	26.5442	-2.37725	0.682652	-3.48238	0.000496983	0.00229249
Glg1	577.749	2.47355	0.501782	4.92954	8.24253e-07	1.34185e-05
Grik5	85.8858	2.0175	0.604553	3.33717	0.000846358	0.00358034
Rps11	49522.7	-2.37417	0.44633	-5.31932	1.04155e-07	3.07552e-06
Phyhip	2.29308	4.51218	1.79252	2.51723	0.0118282	0.0319502
Ddr1	1225.72	2.92561	0.475593	6.15149	7.6759e-10	1.05583e-07
Crtc1	160.935	2.55768	0.502618	5.08872	3.60488e-07	7.34853e-06
Mast2	481.178	2.78055	0.4946	5.62182	1.88957e-08	9.36157e-07
Fam162a	9324.02	-2.03842	0.379396	-5.37281	7.75205e-08	2.53603e-06
Grm3	2.90515	-5.57318	2.25042	-2.4765	0.0132676	0.0350885
Stat3	2071.36	2.33067	0.465069	5.01146	5.40189e-07	9.86119e-06
Cavin1	1455.73	2.4366	0.526473	4.62815	3.68948e-06	4.25281e-05
Map3k11	1720.88	2.54439	0.447911	5.68058	1.34239e-08	7.22365e-07
Col5a3	270.803	3.17485	0.546958	5.80457	6.4532e-09	4.24921e-07
Pax2	1.94531	-5.50743	2.33835	-2.35527	0.0185095	0.0460613
Atn1	82.6177	4.06722	0.672838	6.04487	1.49532e-09	1.67351e-07
Lpcat3	756.479	2.03076	0.436654	4.65073	3.30768e-06	3.9224e-05
Atp6v1f	8744.09	-2.32893	0.428411	-5.4362	5.4429e-08	1.99961e-06
Utp20	225.697	2.26739	0.469322	4.8312	1.35712e-06	1.97476e-05
Gab2	235.257	2.26605	0.431652	5.24971	1.52335e-07	3.94425e-06
Ly9	73.4563	2.08327	0.576313	3.61482	0.000300557	0.00150425
Plod3	858.944	2.93397	0.589471	4.9773	6.44787e-07	1.11485e-05
Tmem242	3925.31	-2.73432	0.461304	-5.92739	3.07796e-09	2.57873e-07
Cstb	4438.49	-2.09285	0.400224	-5.22919	1.70255e-07	4.25329e-06
Sh2b2	32.6853	2.38965	0.688041	3.47313	0.000514433	0.00235715
4930550C14Rik	3.62607	-5.29601	1.87142	-2.82994	0.00465566	0.0148659
Prdx2	14196	-2.18961	0.385703	-5.67692	1.37139e-08	7.36051e-07
Polr2a	748.893	3.97969	0.581864	6.83955	7.94423e-12	5.45768e-09
Cadm3	15.2216	3.1536	0.798689	3.94848	7.86506e-05	0.000499073
Nid1	249.346	2.1036	0.506175	4.15589	3.24028e-05	0.000241968
Cic	567.886	3.31883	0.45994	7.21579	5.36199e-13	9.27396e-10
Pafah1b3	768.864	-2.36075	0.456797	-5.16805	2.3655e-07	5.36337e-06
Zfp592	184.135	2.68608	0.451725	5.94627	2.74315e-09	2.4581e-07
Tomm40l	963.379	-2.47102	0.528751	-4.67331	2.96381e-06	3.6059e-05
Agrp	5.6156	-2.75113	1.04791	-2.62536	0.00865579	0.0248255
Apc	209.64	2.21934	0.525395	4.22413	2.39868e-05	0.000190141
Otx1	23.6061	3.43266	0.810613	4.23465	2.28909e-05	0.000183359
Dhx34	272.474	2.77562	0.580404	4.78223	1.73362e-06	2.38359e-05
Tmem147	4684.02	-2.02079	0.446177	-4.52912	5.92288e-06	6.19647e-05
Rps9	43654	-2.23559	0.442003	-5.05786	4.2398e-07	8.19722e-06
Susd2	8.38794	5.34847	1.57163	3.40315	0.000666145	0.00291739
Nectin4	4.79421	5.27913	1.56853	3.36566	0.000763617	0.00327537
Neurl1a	10.4879	4.18033	1.70798	2.44753	0.0143838	0.0374778
Nphs1	114.861	-2.81496	0.515115	-5.46472	4.63632e-08	1.78607e-06
Usp19	1349.19	2.07603	0.426969	4.86225	1.16061e-06	1.748e-05
Acot13	1807.97	-2.06788	0.388922	-5.31697	1.05512e-07	3.10214e-06
Tph2	502.882	-2.35907	0.425559	-5.54347	2.96528e-08	1.31712e-06
Hap1	952.754	2.20496	0.399531	5.51887	3.41194e-08	1.44394e-06
Atp1a2	42.7298	4.93988	1.90014	2.59975	0.00932923	0.0263861
Khsrp	1795.88	2.85951	0.49524	5.77398	7.74191e-09	4.87959e-07
0610009B22Rik	552.248	-2.22451	0.449816	-4.94538	7.59939e-07	1.26015e-05
Zmiz1	175.383	3.03174	0.680164	4.45737	8.29723e-06	8.10014e-05
Ankrd26	91.9036	2.11745	0.583624	3.62812	0.000285497	0.0014404
Hnrnpa0	1786.58	2.15636	0.50891	4.23721	2.26313e-05	0.000181561
Arid1a	371.189	2.97948	0.540331	5.51417	3.50432e-08	1.47098e-06
Rps18	33027.9	-2.68827	0.442937	-6.06918	1.28563e-09	1.5055e-07
Rps15a	22933.4	-2.2941	0.448793	-5.11172	3.19245e-07	6.67306e-06
Acyp1	479.239	-2.9934	0.546216	-5.48025	4.24722e-08	1.68661e-06
Cd163	29.2319	2.73338	0.758352	3.60437	0.000312912	0.00155625
Ap1b1	1308.79	2.23984	0.464954	4.81733	1.45489e-06	2.08071e-05
Dqx1	62.8804	-2.25021	0.626254	-3.59312	0.000326741	0.00161335
Nav1	470.245	2.49325	0.576734	4.32304	1.53893e-05	0.000133098
Sardh	854.148	2.04371	0.391018	5.22665	1.72607e-07	4.2964e-06
Vav2	80.3379	2.477	0.504669	4.90817	9.19325e-07	1.45636e-05
G0s2	155.448	-2.07084	0.526434	-3.93371	8.36435e-05	0.000523774
Bcr	388.489	3.07139	0.559478	5.48974	4.02521e-08	1.62985e-06
Pou6f2	7.15145	-4.79892	1.93035	-2.48603	0.0129176	0.0343216
Rps25	41237.4	-3.0987	0.519144	-5.96887	2.38901e-09	2.24135e-07
Prox1	27.9226	2.15175	0.835333	2.57592	0.00999747	0.0279463
2610507B11Rik	2419.88	2.23897	0.415475	5.38894	7.08759e-08	2.37304e-06
Ebf3	5.45264	4.4306	1.47722	2.99927	0.00270623	0.00946951
Tsacc	69.3455	-2.92003	0.634257	-4.60386	4.14729e-06	4.64794e-05
Pigyl	930.835	-2.33671	0.512452	-4.55986	5.11889e-06	5.50915e-05
Vac14	638.133	2.01297	0.452612	4.44746	8.6892e-06	8.41562e-05
Adam19	61.7548	2.73466	0.635497	4.30319	1.68359e-05	0.000143088
Evi5l	193.308	2.28358	0.355909	6.4162	1.39719e-10	3.55506e-08
Git1	1631.76	2.55933	0.513879	4.9804	6.34521e-07	1.09987e-05
Med15	563.007	2.13216	0.382226	5.57827	2.42916e-08	1.13543e-06
Rpl15	12284.7	-2.22107	0.434702	-5.10941	3.23164e-07	6.72091e-06
Rpa3	2430.26	-3.58841	0.578116	-6.20708	5.39791e-10	8.97184e-08
Rps5	44325	-2.03369	0.432403	-4.70323	2.56082e-06	3.2182e-05
Amotl1	1011.04	2.03474	0.408116	4.98569	6.17416e-07	1.07726e-05
Aldh1a2	15.5864	2.25322	0.775736	2.90462	0.00367698	0.0121915
Elof1	4327.71	-2.75949	0.530439	-5.20227	1.96866e-07	4.67741e-06
Med16	585.283	2.23277	0.45965	4.85754	1.18855e-06	1.78024e-05
Zfp385c	4.08539	5.01051	1.66618	3.00718	0.00263683	0.00927705
Zswim7	519.097	-2.01391	0.403068	-4.99645	5.83956e-07	1.04112e-05
Cox6c	4414.78	-2.03454	0.456686	-4.45501	8.38882e-06	8.17464e-05
Map3k4	455.566	2.2256	0.37677	5.90704	3.48315e-09	2.81521e-07
Piezo1	490.861	3.67111	0.549343	6.68273	2.34525e-11	1.02898e-08
Ankrd52	313.336	4.15407	0.573194	7.24724	4.25364e-13	9.27396e-10
Camta1	273.695	-2.02934	0.516786	-3.92686	8.60638e-05	0.000535899
Csf1	239.611	3.19882	0.582998	5.48684	4.09178e-08	1.64389e-06
4931428F04Rik	23.9337	2.38862	0.631756	3.78093	0.000156246	0.000876492
Msh3	124.567	2.24236	0.519935	4.31278	1.61216e-05	0.000138042
Tmem208	2665.15	-2.77975	0.554601	-5.01217	5.38199e-07	9.83562e-06
Tsen15	1069.98	-2.45532	0.413033	-5.94461	2.77122e-09	2.46351e-07
Gata2	33.5531	2.77892	0.748868	3.71084	0.000206576	0.00110156
Lrrk1	402.998	2.04647	0.379983	5.38568	7.21707e-08	2.40297e-06
Actn1	669.577	2.6986	0.53079	5.08412	3.69341e-07	7.44097e-06
Lage3	1900.84	-2.64673	0.501434	-5.27831	1.30378e-07	3.54499e-06
Cybb	274.456	2.13729	0.57445	3.72058	0.000198766	0.0010682
Notch4	69.483	2.31584	0.572463	4.0454	5.22339e-05	0.000356235
Mrpl32	1520.14	-2.10138	0.378671	-5.54936	2.86714e-08	1.29518e-06
Cnih1	7622.99	-2.24024	0.40284	-5.56112	2.68055e-08	1.22866e-06
Rxra	548.244	2.3817	0.440291	5.40938	6.32442e-08	2.18336e-06
Adamtsl4	163.543	3.48778	0.59561	5.85581	4.74679e-09	3.48154e-07
Castor2	148.414	2.05905	0.459525	4.48083	7.43534e-06	7.42093e-05
Ncf1	147.217	2.1822	0.612239	3.56429	0.000364836	0.00177091
Stard13	110.766	2.05204	0.491986	4.17093	3.03363e-05	0.000229611
Atp5e	12646.7	-3.34201	0.550328	-6.07276	1.25731e-09	1.505e-07
Pls3	317.012	2.49967	0.464498	5.38145	7.38879e-08	2.45222e-06
Wt1	31.4829	-4.58263	1.25955	-3.63831	0.000274429	0.00139482
Ttll12	918.484	2.09704	0.496646	4.22241	2.41707e-05	0.000191305
Bik	13.2802	-2.15886	0.756525	-2.85365	0.00432203	0.0139466
Plcg1	542.6	2.46958	0.399866	6.17602	6.57388e-10	9.67768e-08
Nbr1	904.932	2.37401	0.448161	5.29724	1.17569e-07	3.29225e-06
Coa3	5159.49	-2.04033	0.44872	-4.54701	5.44137e-06	5.77183e-05
Med24	581.094	2.41591	0.476645	5.06857	4.00815e-07	7.88998e-06
Mpp2	318.807	2.60843	0.525594	4.96283	6.94751e-07	1.17753e-05
Vtn	9.64202	2.03431	0.847145	2.40137	0.0163339	0.0415505
Rpl19	56885.7	-2.15753	0.424206	-5.08604	3.6562e-07	7.40935e-06
Pigt	1747.22	3.19505	0.577646	5.53116	3.18121e-08	1.37452e-06
Dbndd2	311.503	-2.19925	0.463488	-4.74499	2.08515e-06	2.71994e-05
Pltp	349.247	2.07817	0.451501	4.60281	4.16828e-06	4.66639e-05
Slc12a7	693.811	2.39123	0.432058	5.5345	3.12109e-08	1.35422e-06
Zswim1	181.32	2.39326	0.498405	4.80183	1.57221e-06	2.21032e-05
Cox7c	2346.45	-2.38486	0.461343	-5.16939	2.34864e-07	5.33687e-06
Mlx	2413.9	-2.05954	0.407295	-5.05662	4.26749e-07	8.2276e-06
Hspb9	23.7869	-2.41843	0.82281	-2.93924	0.00329021	0.0111312
Med13l	135.931	2.21337	0.593603	3.72871	0.00019246	0.00104011
Vmp1	4590.54	-2.2698	0.43055	-5.27186	1.35046e-07	3.63062e-06
Tomm34	552.159	2.02426	0.448818	4.51019	6.47684e-06	6.65949e-05
Ksr1	60.7342	2.03271	0.706411	2.87752	0.00400812	0.0131102
Abi3	47.5549	2.40504	0.600104	4.00771	6.13112e-05	0.000404999
Kif3a	418.958	2.27436	0.511178	4.44926	8.61675e-06	8.3651e-05
Rpain	962.985	-3.18618	0.568573	-5.60381	2.09686e-08	1.01209e-06
Slc13a3	64.4939	2.14435	0.569668	3.7642	0.000167081	0.000926432
Chd3	243.961	2.83791	0.534545	5.30903	1.10213e-07	3.18675e-06
Kdm6b	300.93	2.68298	0.57624	4.65601	3.22397e-06	3.84748e-05
Sp2	183.106	2.31928	0.412863	5.61756	1.9367e-08	9.50364e-07
Lhx1	13.9612	-4.40675	1.62568	-2.71071	0.00671396	0.0201624
Cpsf4l	6.71406	-2.18871	0.926734	-2.36175	0.0181891	0.0454288
Avpi1	1738.33	-2.53689	0.500396	-5.06976	3.98317e-07	7.84829e-06
Myh11	17.8952	3.25151	1.14737	2.83387	0.00459876	0.0147197
Unc45b	8.56956	6.09285	1.99376	3.05596	0.00224339	0.0080861
Wwc1	141.958	2.71801	0.484617	5.60857	2.04008e-08	9.89321e-07
Pelp1	595.735	2.26984	0.415513	5.46275	4.68826e-08	1.79695e-06
Med11	1087.8	-2.37163	0.4448	-5.3319	9.71891e-08	2.92419e-06
Sart3	558.05	2.71474	0.419635	6.46928	9.84706e-11	2.85698e-08
Slc25a22	230.378	2.38654	0.567204	4.20755	2.58152e-05	0.000201534
Cacng2	5.73096	-4.59398	1.9586	-2.34554	0.0189994	0.0470702
Lhx9	6.00113	-3.704	1.53649	-2.41069	0.0159223	0.0407044
Map1s	380.024	2.98731	0.481058	6.20988	5.3026e-10	8.95792e-08
Atp6v0a1	1690.87	3.12352	0.433273	7.20914	5.63082e-13	9.27396e-10
Aoc3	64.4664	2.13991	0.650543	3.28942	0.00100393	0.00412553
Ubxn6	2388.18	-2.0207	0.470839	-4.29169	1.77318e-05	0.000149103
Fmc1	2181.08	-3.1336	0.507099	-6.17946	6.43197e-10	9.60231e-08
L3hypdh	737.146	-2.3919	0.488278	-4.89863	9.65063e-07	1.51684e-05
Hint3	318.865	-2.79107	0.468463	-5.95793	2.55448e-09	2.36089e-07
Nr2e1	2.54321	-5.19849	2.16389	-2.40238	0.0162888	0.0414605
Plagl1	1028.03	3.27526	0.633335	5.17145	2.32289e-07	5.29002e-06
Nmbr	9.35129	-3.24396	1.28898	-2.51668	0.0118466	0.0319791
Crybg1	49.5907	2.1182	0.638122	3.31943	0.000902013	0.00377013
Fabp7	219.62	-2.24863	0.504918	-4.45346	8.44987e-06	8.21859e-05
Rspo3	10.209	4.00242	1.48035	2.70371	0.00685711	0.0205119
Nts	8.61189	-2.34214	0.939288	-2.49352	0.0126482	0.0337624
Lrriq1	5.03659	-4.64908	1.81647	-2.55941	0.0104851	0.0290532
Arid5b	124.652	2.04521	0.534838	3.82398	0.000131313	0.000760001
Actr6	833.462	-2.47975	0.550179	-4.50717	6.5697e-06	6.73232e-05
Cep290	39.0592	2.39095	0.739429	3.23351	0.00122279	0.00485583
Med23	267.816	2.06979	0.405202	5.10805	3.25496e-07	6.75577e-06
Enpp3	8.7905	2.53136	1.02004	2.48162	0.0130786	0.0346912
Pex7	920.668	-2.06266	0.456117	-4.52222	6.11937e-06	6.35687e-05
Hal	8.19588	-3.05644	1.06815	-2.86143	0.00421736	0.0136719
Eif4ebp2	1510.99	2.13608	0.488408	4.37356	1.22234e-05	0.000110785
Unc5b	72.9227	2.38962	0.62149	3.84499	0.000120556	0.000707273
Slc29a3	117.73	2.69788	0.642935	4.19619	2.71443e-05	0.000209518
Srgap1	38.5348	2.36781	0.842631	2.81002	0.0049538	0.0156568
Uqcr11	6351.59	-2.11507	0.447584	-4.72553	2.29516e-06	2.95461e-05
E2f7	71.1174	2.10331	0.646365	3.25405	0.00113771	0.00457793
Mknk2	3718.96	2.18097	0.408708	5.33626	9.48824e-08	2.87623e-06
Cabin1	382.166	2.36694	0.480149	4.9296	8.23962e-07	1.34185e-05
Ap3d1	1692.07	2.37538	0.367686	6.46033	1.04472e-10	2.90968e-08
Sf3a2	784.903	2.6255	0.584135	4.49469	6.96713e-06	7.03196e-05
Jsrp1	36.0309	3.43659	1.33095	2.58206	0.00982123	0.027532
Vps13d	174.988	2.35232	0.514395	4.573	4.80796e-06	5.22362e-05
Dip2a	170.696	2.32936	0.481168	4.84104	1.29158e-06	1.90004e-05
Col6a2	489.159	2.72259	0.478668	5.68786	1.28644e-08	7.01417e-07
Hint1	29216.7	-2.72442	0.536385	-5.07923	3.78969e-07	7.5757e-06
Stk10	187.442	2.57172	0.427957	6.00931	1.86316e-09	1.91999e-07
Chac2	205.368	-2.22916	0.542591	-4.10836	3.9847e-05	0.00028595
Hcn2	163.633	2.28408	0.615319	3.71203	0.000205607	0.00109753
Cyfip2	598.802	3.02845	0.448438	6.75333	1.44491e-11	7.63581e-09
Rack1	100213	-2.32992	0.417125	-5.58565	2.32829e-08	1.11595e-06
Sar1b	5106.09	-3.05269	0.514437	-5.93405	2.95557e-09	2.50676e-07
Jade2	185.174	2.43942	0.426097	5.72503	1.03413e-08	6.04936e-07
Ube2b	6301.86	-2.37303	0.483017	-4.91293	8.97235e-07	1.42465e-05
Itk	15.1563	3.07875	1.17039	2.63054	0.00852495	0.0245217
Slu7	504.871	2.29171	0.434679	5.27219	1.34807e-07	3.63062e-06
Tns3	327.441	2.53154	0.476244	5.31564	1.06286e-07	3.11157e-06
Smtn	346.044	2.44017	0.410492	5.9445	2.77309e-09	2.46351e-07
Guk1	3295.19	-2.3738	0.466883	-5.08435	3.68893e-07	7.43922e-06
Ogdh	5047.77	2.25724	0.489076	4.6153	3.9252e-06	4.46213e-05
Rps27a	12517	-2.45474	0.461047	-5.32428	1.01356e-07	3.01626e-06
Aebp1	2766.3	2.81553	0.454188	6.19904	5.681e-10	9.06343e-08
Mrps24	4884.62	-2.26464	0.47061	-4.81212	1.49335e-06	2.12375e-05
Supt4a	1630.36	-2.24288	0.383816	-5.84363	5.10762e-09	3.70662e-07
Znhit3	2046.01	-4.45484	0.860346	-5.17796	2.2432e-07	5.14837e-06
Acaca	259.529	2.37356	0.451997	5.25126	1.51062e-07	3.92631e-06
Llgl1	693.804	2.34097	0.447809	5.2276	1.71725e-07	4.2848e-06
Lpin1	181.949	2.17313	0.474305	4.58172	4.61164e-06	5.05294e-05
Fam20a	11.8284	2.74242	0.996594	2.75179	0.00592699	0.0181995
Abca8b	6.7765	3.32197	1.34465	2.4705	0.0134923	0.0355686
Adcy3	359.052	2.66882	0.404782	6.59322	4.3039e-11	1.5562e-08
Dnmt3a	511.025	2.42983	0.496582	4.8931	9.92587e-07	1.54862e-05
Taf15	677.972	3.00742	0.625115	4.81099	1.50186e-06	2.13043e-05
Ace	50.7714	3.24507	0.909593	3.56761	0.000360257	0.00175281
Ftsj3	1264.41	2.02141	0.522618	3.86786	0.000109797	0.000652672
Adap2	17.8818	2.51999	0.934295	2.69721	0.00699235	0.0208496
Ern1	167.082	2.12232	0.434036	4.88973	1.00973e-06	1.5647e-05
Nf1	525.514	2.01162	0.424034	4.74402	2.09523e-06	2.72758e-05
Gga3	227.528	2.0574	0.398207	5.16665	2.38322e-07	5.39761e-06
Tmem94	340.756	2.69629	0.546711	4.93184	8.14604e-07	1.32929e-05
Fbf1	420.922	2.05902	0.383983	5.36225	8.21915e-08	2.61415e-06
Llgl2	136.324	2.38777	0.560839	4.25749	2.06732e-05	0.000168609
Camkk1	56.2193	2.11244	0.591962	3.56853	0.000358988	0.00174704
Atp2a3	22.1917	2.26845	0.623447	3.63856	0.000274163	0.00139415
Med31	645.02	-2.38717	0.502961	-4.74623	2.07246e-06	2.71023e-05
Ube2o	436.047	2.07268	0.411829	5.03287	4.83199e-07	9.06989e-06
1810032O08Rik	680.327	-3.40367	0.632575	-5.38066	7.42139e-08	2.45908e-06
Sec14l1	966.09	2.00644	0.378092	5.30675	1.11597e-07	3.19975e-06
Nos2	105.359	5.38142	0.904392	5.95032	2.67623e-09	2.42177e-07
Mink1	554.57	2.38919	0.501027	4.7686	1.85515e-06	2.50498e-05
Pld2	25.2111	2.62505	0.770543	3.40675	0.000657413	0.00288651
Prpf8	2068.03	2.74521	0.46943	5.84796	4.97633e-09	3.62411e-07
Nme2	6063.06	-2.54793	0.43653	-5.83678	5.32208e-09	3.81729e-07
Nr1d1	106.694	2.93157	0.545105	5.37799	7.53218e-08	2.48434e-06
Per1	314.948	2.41388	0.396257	6.0917	1.11721e-09	1.41262e-07
Ctc1	631.588	2.07238	0.472347	4.38742	1.14706e-05	0.000105211
Myh10	11.0954	5.81962	1.39823	4.16213	3.15294e-05	0.000236471
Pik3r5	71.4945	2.1145	0.568663	3.71838	0.000200507	0.00107644
Kat2a	1539.64	2.32651	0.448547	5.18678	2.13962e-07	4.97715e-06
Adam11	12.3033	3.76535	0.941292	4.00019	6.32904e-05	0.00041489
Foxg1	3.82352	-3.9923	1.70928	-2.33565	0.0195093	0.0481021
Klhdc2	5217.91	-2.03752	0.380942	-5.34863	8.86237e-08	2.73264e-06
4930512B01Rik	6.35276	-4.79827	1.71539	-2.7972	0.00515479	0.0161858
Ptpn21	217.275	2.08709	0.416876	5.0065	5.54288e-07	1.00474e-05
Mbip	367.626	-2.248	0.485399	-4.63124	3.63474e-06	4.20618e-05
Akap5	6.82243	-3.2205	1.21718	-2.64586	0.00814826	0.0236163
Bdkrb2	3.19819	5.0739	1.98097	2.56132	0.0104275	0.0289325
Serpina3n	323.736	2.02613	0.619718	3.26944	0.0010776	0.00437105
Clmn	369.05	2.35726	0.372719	6.32449	2.54069e-10	5.18452e-08
Galnt16	34.6337	2.31016	0.730177	3.16384	0.00155704	0.00594049
Smoc1	34.2853	2.57139	0.858953	2.99364	0.00275675	0.00962014
Pacs2	712.648	2.05351	0.401777	5.11108	3.20321e-07	6.68199e-06
Mta1	2621.49	2.37089	0.448396	5.28748	1.24012e-07	3.40332e-06
Chga	5.23966	4.47987	1.56776	2.8575	0.00426988	0.0138236
Akr1c13	902.293	-2.01408	0.382722	-5.2625	1.42108e-07	3.7799e-06
Isca2	1596.52	-2.54219	0.480092	-5.2952	1.18883e-07	3.31088e-06
Ylpm1	322.959	2.3335	0.512115	4.55658	5.19925e-06	5.58007e-05
Erg28	3465.39	-2.03609	0.384008	-5.3022	1.14418e-07	3.24369e-06
Meg3	38.2554	-2.30228	0.911311	-2.52634	0.0115258	0.0313427
Traf3	321.748	2.45087	0.489174	5.01022	5.43693e-07	9.90625e-06
Amn	13.4972	-2.47722	0.784952	-3.15589	0.00160011	0.00608681
Cdc42bpb	1199.74	3.57735	0.558014	6.41087	1.44695e-10	3.6065e-08
Zfyve21	1038.6	-2.0479	0.330933	-6.18826	6.08333e-10	9.34733e-08
Kif26a	84.9259	2.69939	0.580363	4.65121	3.29987e-06	3.91765e-05
Gli3	161.191	2.92115	0.581341	5.02485	5.03815e-07	9.36306e-06
Gpld1	7.44487	2.75664	1.08295	2.54549	0.0109126	0.0300359
Tfap2a	396.668	2.21394	0.470367	4.70684	2.51586e-06	3.18096e-05
Tmem14c	5479.42	-2.01302	0.40519	-4.96809	6.76164e-07	1.15458e-05
Hivep1	54.7755	2.63184	0.668705	3.93573	8.29442e-05	0.000520231
Kif13a	113.077	2.7914	0.568475	4.91033	9.09234e-07	1.4426e-05
Id4	4.58141	-2.62967	1.1183	-2.3515	0.0186981	0.0464466
Slc35b3	458.451	-2.27294	0.489392	-4.64442	3.41029e-06	4.01176e-05
Pcbd2	511.513	-2.05608	0.421246	-4.88094	1.0558e-06	1.61785e-05
Pdcd6	2559.71	-2.49711	0.386699	-6.4575	1.0645e-10	2.92524e-08
Hapln1	189.503	-2.16935	0.670514	-3.23535	0.00121494	0.00483025
Serf1	151.81	-2.3499	0.602106	-3.9028	9.5085e-05	0.000582118
Dimt1	564.882	-2.21287	0.451912	-4.89668	9.74675e-07	1.52645e-05
Thbs4	44.9819	3.46498	1.44649	2.39544	0.0166002	0.042098
Cenpk	350.886	-2.44162	0.422347	-5.78108	7.42246e-09	4.78053e-07
Cwc27	124.419	2.34846	0.523043	4.48999	7.12267e-06	7.1574e-05
Map3k1	226.222	2.11254	0.490841	4.30391	1.67807e-05	0.000142732
Ndufs4	3163.54	-2.02309	0.424713	-4.76343	1.90334e-06	2.55224e-05
Thrb	14.8391	-3.67453	1.25393	-2.93041	0.00338517	0.0113887
Dlg5	113.152	2.39069	0.525534	4.54906	5.38859e-06	5.73651e-05
Sftpd	9.74365	-3.96567	1.40632	-2.81989	0.00480398	0.0152605
Nid2	59.6323	2.96256	0.599124	4.94482	7.62148e-07	1.26066e-05
Vcl	334.382	2.09411	0.692386	3.02448	0.00249063	0.00883965
Otx2	13.2081	-4.07058	1.45774	-2.7924	0.00523184	0.0163748
Slc35f4	8.32636	-2.68744	1.12452	-2.38986	0.016855	0.0426339
Sema3g	18.2222	4.04868	0.936744	4.32208	1.54564e-05	0.000133455
Dph3	1124.05	-2.29721	0.438694	-5.23647	1.63672e-07	4.139e-06
Spryd7	678.698	-2.18012	0.385044	-5.662	1.49619e-08	7.78698e-07
Gdf10	8.87644	4.02216	1.33481	3.01327	0.00258445	0.00912705
Prkcd	343.612	2.35286	0.577982	4.07082	4.68487e-05	0.000326531
Mrpl57	1994.98	-2.43465	0.49245	-4.94395	7.65535e-07	1.26322e-05
Ints9	302.837	2.12046	0.453788	4.67279	2.97131e-06	3.60693e-05
Atp8a2	15.5082	-2.0273	0.724176	-2.79946	0.00511878	0.016097
Spata13	65.1201	2.27602	0.470892	4.83343	1.34203e-06	1.95748e-05
Zc3h13	139.442	2.18118	0.63127	3.45522	0.000549847	0.00249137
Dnajc15	2668.58	-3.08174	0.502233	-6.13607	8.45863e-10	1.12582e-07
Rgcc	509.41	-2.31964	0.431325	-5.37795	7.53377e-08	2.48434e-06
Sorbs3	2293.46	2.92334	0.475025	6.15408	7.55155e-10	1.05231e-07
Fam160b2	127.466	2.70484	0.43945	6.15506	7.50471e-10	1.05231e-07
Hr	26.0384	4.27449	1.01067	4.22935	2.34368e-05	0.000186715
Acod1	63.45	3.26509	1.27909	2.55268	0.0106899	0.0295135
Tgds	612.151	-2.12603	0.488023	-4.35641	1.32214e-05	0.000117657
Fyb	71.6058	3.93438	0.750889	5.23963	1.609e-07	4.09401e-06
Dab2	304.424	2.50696	0.533008	4.70342	2.55844e-06	3.21717e-05
Lrp10	1146.62	2.65836	0.500754	5.30872	1.104e-07	3.18675e-06
Slc7a8	132.071	3.71998	0.704171	5.28278	1.27237e-07	3.47332e-06
Acin1	1104.07	2.19706	0.316514	6.94141	3.88192e-12	3.51806e-09
Drosha	902.796	2.34489	0.506082	4.63342	3.59679e-06	4.17632e-05
Adcy4	31.1689	3.03821	0.863774	3.51737	0.000435847	0.00205462
Myo10	619.976	2.43439	0.556053	4.37798	1.19782e-05	0.000109042
Eif3h	15515.2	-2.13663	0.35402	-6.03535	1.58618e-09	1.75759e-07
Ndufb9	12699.6	-2.40087	0.485941	-4.94065	7.78616e-07	1.28173e-05
Mrpl13	6445.16	-2.01895	0.37458	-5.3899	7.04956e-08	2.37017e-06
Asap1	305.148	2.76167	0.46131	5.98658	2.143e-09	2.09323e-07
Gtse1	476.766	2.18115	0.476155	4.58076	4.63288e-06	5.06545e-05
Brd1	510.937	2.47022	0.534421	4.62224	3.7961e-06	4.34907e-05
Zc3h7b	775.604	3.26452	0.526113	6.20498	5.4704e-10	9.00704e-08
Nptxr	53.0612	3.83968	0.808698	4.74797	2.05468e-06	2.69382e-05
Sh3bp1	68.5796	2.30295	0.650693	3.53923	0.000401296	0.00191674
Parvb	1774.44	2.65895	0.500607	5.31144	1.0876e-07	3.16155e-06
Efcab6	13.9591	2.9877	1.09736	2.72262	0.00647658	0.0195607
Myh9	1873.39	3.33605	0.553035	6.03227	1.61675e-09	1.77241e-07
Vdr	18.14	2.16416	0.897294	2.41188	0.0158706	0.0405975
Nckap1l	204.48	2.06727	0.491342	4.2074	2.58328e-05	0.000201596
Bcl6	77.9831	2.27955	0.662575	3.44044	0.000580778	0.00260101
Mroh1	694.163	2.70009	0.412545	6.54497	5.95069e-11	1.94673e-08
Plec	294.444	2.98622	0.587262	5.085	3.67627e-07	7.42095e-06
Gpihbp1	825.603	-2.20802	0.408139	-5.40997	6.30362e-08	2.17982e-06
Ly6e	1894.66	2.43862	0.547524	4.4539	8.43252e-06	8.20946e-05
Lmf2	697.733	2.48135	0.505408	4.9096	9.12617e-07	1.44685e-05
Shank3	20.5993	2.42806	0.866248	2.80296	0.00506356	0.0159474
Fopnl	1762.06	-2.45095	0.488111	-5.02129	5.13251e-07	9.50413e-06
Nit2	1072.27	-2.37508	0.453246	-5.24015	1.60446e-07	4.09401e-06
Tmem30c	8.31125	-3.89463	1.50629	-2.58557	0.00972175	0.0273312
Ncam2	2.87614	4.83084	2.07886	2.32379	0.0201368	0.04936
Aifm3	21.5386	-2.6821	0.867989	-3.09002	0.00200146	0.00736345
Ypel1	77.6225	-2.92226	0.647028	-4.51644	6.2889e-06	6.49695e-05
Tnk2	432.496	3.99078	0.562959	7.08893	1.35149e-12	1.46601e-09
Arhgap31	457.218	2.82924	0.47799	5.91905	3.23804e-09	2.69312e-07
Ndufb4	1617.72	-3.26791	0.576388	-5.66963	1.43109e-08	7.56277e-07
Hcls1	241.113	3.05218	0.578233	5.27846	1.30276e-07	3.54499e-06
Adcy5	7.50108	2.99669	1.03151	2.90516	0.00367065	0.0121803
Eif4a2	6500.18	-2.32088	0.527447	-4.40021	1.08146e-05	0.000100627
Ets2	303.154	2.21459	0.319865	6.92351	4.40573e-12	3.56987e-09
Pigp	566.92	-2.68365	0.452324	-5.93302	2.97418e-09	2.51221e-07
Cbr3	382.509	-2.11637	0.469424	-4.50845	6.53043e-06	6.70613e-05
Itsn1	699.265	2.16617	0.372269	5.81884	5.92566e-09	4.03111e-07
Scaf4	285.721	2.6333	0.510872	5.15452	2.54278e-07	5.65337e-06
Lalba	8.7274	-2.35865	0.919756	-2.56443	0.0103347	0.028729
Nckap5l	6071.93	2.21103	0.481591	4.59109	4.40929e-06	4.87007e-05
Smarcd1	1094.71	2.14026	0.482337	4.43727	9.11087e-06	8.78274e-05
Cox14	2962.5	-2.22117	0.482971	-4.59897	4.24591e-06	4.73529e-05
Dip2b	497.782	2.07216	0.451658	4.58789	4.4775e-06	4.93219e-05
Cela1	376.317	-2.71368	0.445911	-6.0857	1.15984e-09	1.44875e-07
Abcc1	408.739	2.09696	0.420123	4.99129	5.9978e-07	1.05965e-05
Sympk	2125.12	2.85895	0.395881	7.22175	5.13244e-13	9.27396e-10
Sult1c2	5.3671	-6.0228	2.16257	-2.78502	0.0053524	0.0166888
Cd4	15.9152	2.1814	0.781352	2.79183	0.00524106	0.0164012
Prph	1258.66	2.10111	0.893032	2.35279	0.0186333	0.0463094
Pigx	2257.7	-2.55077	0.470372	-5.42289	5.86417e-08	2.08022e-06
Tnfrsf21	42.6528	2.37005	0.567023	4.17982	2.91744e-05	0.000221958
Tbc1d5	165.182	2.22313	0.594868	3.73719	0.000186091	0.00101331
Aars2	160.536	2.53257	0.61879	4.09279	4.26222e-05	0.000301664
Mrpl14	4380.09	-2.85192	0.548665	-5.19793	2.01521e-07	4.75211e-06
Rsph9	6.36291	-2.81503	1.01448	-2.77484	0.0055229	0.01714
Guca1b	6.75977	-2.89877	1.09919	-2.63718	0.00835984	0.0241413
Guca1a	846.834	-2.39441	0.437848	-5.46858	4.53643e-08	1.76407e-06
Gm20517	9.08164	-3.05347	1.19648	-2.55204	0.0107093	0.0295513
Foxp4	324.5	3.15295	0.6926	4.55234	5.30532e-06	5.66836e-05
Tspo2	6.91531	-2.78012	1.15762	-2.40158	0.0163243	0.0415311
Brd4	1107.54	3.293	0.523128	6.29483	3.07743e-10	5.81888e-08
Ccdc167	247.722	-2.34452	0.500559	-4.6838	2.816e-06	3.47324e-05
Abcg1	116.943	2.03652	0.564734	3.60616	0.000310764	0.00154706
Slc37a1	314.157	2.17944	0.46462	4.69081	2.72131e-06	3.38277e-05
Sik1	784.936	2.70798	0.544352	4.97468	6.5354e-07	1.12681e-05
Myom1	27.0806	2.75621	0.984381	2.79994	0.00511126	0.0160804
Wiz	557.458	3.65916	0.570826	6.41029	1.4524e-10	3.6065e-08
Emilin2	117.017	3.85181	1.27034	3.03211	0.0024285	0.00865192
Smchd1	477.194	2.06059	0.383573	5.37209	7.78295e-08	2.53808e-06
Xdh	160.59	3.10862	0.706784	4.39826	1.09123e-05	0.000101308
Dpy30	2978.51	-2.19808	0.454479	-4.83647	1.32163e-06	1.93595e-05
Strn	258.207	2.33067	0.459212	5.07537	3.86749e-07	7.6865e-06
Ndufv2	10815.4	-2.19964	0.400992	-5.48551	4.12277e-08	1.64805e-06
Washc2	580.618	2.17818	0.423052	5.14872	2.62268e-07	5.76877e-06
Lrpprc	848.684	2.01033	0.344361	5.83788	5.28706e-09	3.81001e-07
Abca3	173.245	3.07357	0.61775	4.97543	6.51044e-07	1.12379e-05
Epas1	123.642	2.69042	0.518583	5.18803	2.12532e-07	4.95508e-06
Pigf	808.614	-2.11142	0.441614	-4.78113	1.74312e-06	2.38997e-05
Cript	2440.69	-2.14334	0.425914	-5.03233	4.84548e-07	9.07868e-06
C3	511.315	2.84516	0.57817	4.92097	8.61177e-07	1.38123e-05
Nme4	1612.71	-2.74648	0.50235	-5.46726	4.57041e-08	1.77394e-06
Mrpl28	5275.71	-2.10047	0.438241	-4.79296	1.64335e-06	2.28231e-05
Rgs11	77.7189	-2.63614	0.604636	-4.35988	1.30133e-05	0.000116358
Uqcc2	8107.94	-3.14764	0.544669	-5.77901	7.51435e-09	4.80965e-07
Mllt1	1369.9	2.26463	0.4389	5.15979	2.47223e-07	5.52034e-06
Snrpc	4514.86	-2.10978	0.387341	-5.44683	5.12742e-08	1.90751e-06
Fkbp5	794.74	2.07552	0.502106	4.13363	3.57075e-05	0.000261795
Svil	77.6543	3.21119	0.509797	6.29896	2.99655e-10	5.71841e-08
Zeb1	30.954	2.05187	0.630013	3.25687	0.00112647	0.00454248
Sos1	258.984	2.27809	0.430171	5.29578	1.18509e-07	3.3051e-06
Myo1f	133.547	2.18642	0.619029	3.53202	0.000412402	0.00196024
Tapbp	2573.27	2.3979	0.565853	4.23768	2.25845e-05	0.000181256
Rnf138	661.432	-2.19257	0.438713	-4.99774	5.80075e-07	1.03626e-05
Tap2	516.414	3.89876	0.709691	5.4936	3.93824e-08	1.60727e-06
Prrc2a	3312.52	3.12243	0.484853	6.43996	1.19505e-10	3.11773e-08
Diaph1	424.783	2.29397	0.50795	4.51614	6.29762e-06	6.5027e-05
H2-M5	5.71292	-4.02455	1.72278	-2.33608	0.0194871	0.0480532
Ik	1030.23	2.08898	0.549547	3.80127	0.000143955	0.00081733
Ankhd1	276.401	2.04612	0.443265	4.61602	3.91178e-06	4.45479e-05
Tcerg1	560.351	2.18105	0.418433	5.21242	1.8639e-07	4.5141e-06
Sec11c	2528.99	-2.47449	0.467744	-5.29026	1.22141e-07	3.36541e-06
Sall3	7.74407	-4.24078	1.68723	-2.51345	0.0119557	0.0322184
C330018D20Rik	376.81	-2.35064	0.43781	-5.36908	7.91389e-08	2.55488e-06
Rps14	53838.6	-3.601	0.586463	-6.14019	8.24222e-10	1.11028e-07
Cd74	9271.39	2.70407	0.643883	4.19963	2.67352e-05	0.000207085
Tcof1	631.785	2.3976	0.424512	5.64788	1.62436e-08	8.3072e-07
Pdgfrb	130.325	2.76984	0.517053	5.35698	8.46242e-08	2.6346e-06
Csf1r	302.558	3.67142	0.621415	5.90816	3.45954e-09	2.80713e-07
Cd5	19.515	2.78426	0.919493	3.02804	0.00246143	0.00875562
Pcsk5	22.3207	2.69114	0.775787	3.46892	0.000522557	0.00238748
Slc15a3	172.291	2.31744	0.56076	4.13267	3.58571e-05	0.000262273
Aldh1a7	7.42676	3.187	1.31221	2.42873	0.0151519	0.0390791
Tmem2	91.4011	2.23201	0.734173	3.04017	0.00236448	0.0084516
Cdc42bpg	167.067	2.87514	0.601795	4.77761	1.77391e-06	2.42122e-05
Vps51	99.5018	-2.38892	0.480235	-4.97448	6.54219e-07	1.12681e-05
Syvn1	683.497	2.00571	0.47878	4.18922	2.79918e-05	0.000215105
Tjp2	880.612	2.46206	0.394525	6.24056	4.36014e-10	7.88268e-08
Pitpnm1	234.309	2.20289	0.411821	5.34915	8.83669e-08	2.73264e-06
Pacs1	406.106	3.04305	0.540681	5.62818	1.82125e-08	9.11065e-07
Papss2	28.2423	2.96618	0.747065	3.97044	7.17396e-05	0.000461904
Cpt1a	334.157	2.85133	0.500678	5.69493	1.23421e-08	6.80134e-07
Mrpl11	2722.83	-2.60715	0.520383	-5.01007	5.44098e-07	9.90625e-06
Lrp5	640.628	3.35148	0.494174	6.78198	1.18543e-11	6.71855e-09
Rela	523.367	2.36569	0.595299	3.97396	7.06882e-05	0.000456274
Ltbp3	732.913	2.62524	0.544716	4.81947	1.43943e-06	2.06449e-05
Sf1	1960.93	3.01516	0.517374	5.82781	5.61605e-09	3.88843e-07
Plcb3	546.958	2.2016	0.455712	4.83111	1.35771e-06	1.97476e-05
Gpam	112.29	2.10884	0.616747	3.41929	0.000627845	0.00277621
Eif3a	1998.87	2.66495	0.537373	4.95921	7.07794e-07	1.19669e-05
Pik3ap1	60.0245	4.58484	0.986481	4.64767	3.35699e-06	3.96263e-05
Xpnpep1	2510.79	2.1471	0.422915	5.0769	3.83643e-07	7.64689e-06
Pdcd11	397.738	2.10483	0.487685	4.31596	1.58907e-05	0.000136684
Slk	581.74	2.10824	0.422733	4.98717	6.12717e-07	1.0721e-05
Ablim1	401.665	2.17469	0.4545	4.78478	1.71171e-06	2.36133e-05
Cenpx	1535.86	-2.59289	0.49134	-5.27718	1.3119e-07	3.55356e-06
Fasn	2668.01	2.77681	0.461406	6.01816	1.76413e-09	1.85901e-07
Rfng	320.126	2.06743	0.555648	3.72075	0.000198635	0.00106778
Wdr45b	2761.39	-2.21222	0.307084	-7.20394	5.84966e-13	9.27396e-10
Hoga1	138.516	-2.02638	0.472547	-4.28822	1.80113e-05	0.000150838
Hps1	330.972	2.31705	0.449058	5.15981	2.47203e-07	5.52034e-06
Dnmbp	80.2032	3.0678	0.551666	5.56098	2.68266e-08	1.22866e-06
Ndufb8	15325.5	-2.82449	0.495514	-5.70013	1.19716e-08	6.70383e-07
Sfxn3	346.107	2.10305	0.396065	5.30985	1.09713e-07	3.18475e-06
Gbf1	818.173	2.91154	0.471246	6.17838	6.47608e-10	9.60231e-08
Nfkb2	443.242	2.31016	0.416617	5.54504	2.93881e-08	1.31056e-06
Sufu	197.351	2.53636	0.503047	5.042	4.60701e-07	8.7351e-06
Ribc1	9.47215	3.38639	1.2405	2.72986	0.00633618	0.0192282
Hsd17b10	2133.49	-2.04502	0.4286	-4.77139	1.82955e-06	2.47746e-05
Huwe1	586.786	2.16478	0.474065	4.56642	4.96115e-06	5.36179e-05
Fgd1	67.4439	2.52163	0.41597	6.06204	1.34404e-09	1.54752e-07
Dnase1l3	43.3694	2.33805	0.86128	2.71463	0.00663503	0.0199749
Sat1	1526.99	-2.35723	0.476784	-4.94402	7.65281e-07	1.26322e-05
Rps24	32327.3	-2.90999	0.522017	-5.57451	2.48222e-08	1.15482e-06
Atp10a	22.1072	2.56579	0.870405	2.94781	0.00320032	0.0108807
Kdm5c	439.683	2.78644	0.454136	6.13569	8.47893e-10	1.12582e-07
Mmp19	87.3685	2.16113	0.583006	3.70688	0.000209831	0.00111574
Esyt1	296.987	2.10383	0.539548	3.89925	9.64909e-05	0.000589063
Smarcc2	490.142	2.4135	0.444151	5.43397	5.51153e-08	2.01405e-06
R3hdm2	472.518	3.31035	0.562456	5.88552	3.96816e-09	3.10419e-07
Mbd6	254.058	2.49734	0.568084	4.39608	1.10223e-05	0.000102181
Agap2	16.2331	2.82506	1.1514	2.4536	0.0141435	0.0369546
Rnf165	10.2872	-3.33432	1.18801	-2.80665	0.00500604	0.0157976
Adam8	296.364	2.82887	0.555307	5.09425	3.50123e-07	7.18013e-06
Cox8b	29.1519	-2.68281	0.906244	-2.96036	0.00307281	0.0105078
Pnpla2	820.175	2.3876	0.471781	5.06082	4.17459e-07	8.09391e-06
Farp1	277.03	2.55185	0.435513	5.85942	4.64482e-09	3.43118e-07
Tnrc6c	207.981	2.80594	0.593769	4.72563	2.294e-06	2.95461e-05
Rbfox3	26.6381	-5.34844	1.15175	-4.64376	3.42126e-06	4.01551e-05
Gaa	2813.05	3.02416	0.542668	5.57276	2.50731e-08	1.16386e-06
Klhl4	25.8002	-2.73716	1.03363	-2.6481	0.00809464	0.0234939
Podxl	72.2482	2.60079	0.469645	5.53778	3.06334e-08	1.34045e-06
Hprt	5401.72	-2.07282	0.335016	-6.18724	6.12271e-10	9.34733e-08
Alox5	12.4473	3.31791	1.18612	2.79729	0.00515335	0.0161857
Sdc3	721.947	2.88778	0.570537	5.06151	4.15959e-07	8.08003e-06
Larp1b	106.931	2.92418	0.617816	4.73308	2.21135e-06	2.86281e-05
Gdap1	5.43248	-4.21004	1.70252	-2.47283	0.0134047	0.0353931
Taf3	211.89	2.24688	0.465068	4.83131	1.3564e-06	1.97476e-05
Nrp1	149.709	2.32633	0.408276	5.69794	1.21263e-08	6.75268e-07
Homer2	15.4203	-3.15626	1.30138	-2.42533	0.0152947	0.0393537
Nudt5	3941.34	-2.06839	0.378017	-5.47169	4.45766e-08	1.74331e-06
Unc5a	4.96757	5.73991	1.6328	3.51538	0.00043913	0.00206868
Hk3	274.709	2.28547	0.612521	3.73126	0.000190525	0.00103226
Kbtbd3	80.242	-2.55618	0.477555	-5.35264	8.6679e-08	2.69044e-06
Tfap2b	22.9425	-5.14604	1.07072	-4.80617	1.53847e-06	2.17472e-05
Gsta3	12.8876	-2.63085	0.956685	-2.74996	0.00596028	0.018285
Akr1cl	5.46368	-6.14257	1.88962	-3.25069	0.00115124	0.00462382
Fastkd2	2150.08	-2.06071	0.455542	-4.52363	6.07879e-06	6.32427e-05
Ndufb3	5600.5	-2.01568	0.47175	-4.27277	1.93063e-05	0.000159929
Col5a2	429.726	2.19662	0.525819	4.17753	2.94698e-05	0.000223958
Tex30	768.663	-2.11972	0.430608	-4.92263	8.53887e-07	1.37382e-05
Eif5b	1272.66	2.45571	0.516243	4.75688	1.96604e-06	2.60915e-05
2010300C02Rik	8.88889	2.85472	1.16572	2.44889	0.0143296	0.0373722
Ormdl1	2180.89	-2.81404	0.513749	-5.47745	4.31505e-08	1.71025e-06
Tmem131	602.122	2.45483	0.475292	5.16489	2.40575e-07	5.41294e-06
Ptpn18	1028.42	-2.30323	0.528159	-4.36087	1.29547e-05	0.000115884
Zfp142	93.0737	3.26949	0.747883	4.37165	1.23309e-05	0.000111535
Mff	3544.45	-2.05388	0.426629	-4.81421	1.47785e-06	2.10785e-05
Igfbp5	66.5315	2.4466	0.657178	3.72289	0.000196955	0.00105985
Zfand2b	1053.26	-2.07266	0.468543	-4.42363	9.70546e-06	9.2222e-05
Ptprn	13.886	3.81131	1.3078	2.91428	0.00356508	0.0118992
Obsl1	485.469	2.44387	0.491697	4.97029	6.68533e-07	1.14439e-05
Stk11ip	379.968	2.25656	0.471936	4.7815	1.73993e-06	2.38914e-05
4933407L21Rik	10.2309	-3.62336	0.981286	-3.69246	0.000222094	0.00116859
Ncl	6722.42	2.40525	0.542305	4.43523	9.1976e-06	8.85806e-05
Rnpepl1	596.261	2.19086	0.472911	4.6327	3.60923e-06	4.18606e-05
Dtymk	3251.38	-2.31239	0.462525	-4.99948	5.74849e-07	1.03023e-05
Inpp5d	95.2905	3.89272	0.549902	7.07894	1.45264e-12	1.49695e-09
Rab17	4338.56	-2.74423	0.484396	-5.66527	1.46792e-08	7.68199e-07
Gin1	251.916	-2.21488	0.441837	-5.01288	5.36205e-07	9.82764e-06
Lypd1	5.88087	-5.12942	1.68477	-3.04458	0.00233005	0.00834301
3110009E18Rik	211.633	-2.26637	0.502602	-4.50927	6.50505e-06	6.6834e-05
Marco	25.4542	3.9536	1.26017	3.13735	0.0017048	0.00643038
Ube2t	793.343	-2.79451	0.484708	-5.76535	8.14881e-09	5.0555e-07
Cdk18	101.847	2.4288	0.606007	4.00786	6.12703e-05	0.000404979
Lhx4	22.101	-4.83037	1.32277	-3.65172	0.00026049	0.00133691
Rgs16	59.2057	2.0838	0.72552	2.87215	0.00407687	0.0132866
Lamc1	667.531	2.58551	0.516681	5.00408	5.61294e-07	1.01348e-05
Cdc42bpa	176.639	2.9228	0.538632	5.42634	5.75229e-08	2.06182e-06
Kif26b	41.3675	2.70515	0.666294	4.06	4.9073e-05	0.000338939
Tmem63a	218.577	2.67767	0.442226	6.05499	1.40427e-09	1.599e-07
Mpc2	1658.23	-2.23968	0.41464	-5.40151	6.60831e-08	2.25492e-06
Ptpn14	486.514	2.30994	0.395781	5.8364	5.3342e-09	3.81729e-07
Eprs	2064.96	2.08754	0.448884	4.65051	3.3112e-06	3.92432e-05
Cr2	13.0018	-3.85473	1.51527	-2.54392	0.0109617	0.0301427
Frmd4a	536.168	2.2001	0.490908	4.48169	7.4054e-06	7.39822e-05
Mgst3	1025.17	-2.62092	0.474165	-5.52744	3.24929e-08	1.39516e-06
Pigc	885.081	-2.00038	0.421346	-4.7476	2.05846e-06	2.69706e-05
Il2ra	15.3194	2.34423	0.8673	2.7029	0.00687365	0.0205535
Pfkfb3	221.074	2.33313	0.507159	4.60039	4.21708e-06	4.71078e-05
Apbb1ip	77.7963	2.21418	0.727829	3.04217	0.00234883	0.00840002
Fam129b	752.29	2.40274	0.560469	4.28701	1.81092e-05	0.000151289
Stxbp1	467.505	3.1882	0.583586	5.46311	4.67855e-08	1.79695e-06
Barhl1	10.3552	-4.98525	1.60685	-3.1025	0.00191896	0.00710176
Eng	2771.09	2.29684	0.420592	5.46097	4.73532e-08	1.80397e-06
Ralgds	696.826	2.57245	0.505414	5.08979	3.58461e-07	7.32411e-06
Lcn2	68.7211	2.3814	0.529017	4.50155	6.74609e-06	6.85249e-05
Dnm1	327.1	3.05128	0.508624	5.99909	1.98431e-09	1.9852e-07
Col5a1	368.782	2.77127	0.614368	4.51076	6.45952e-06	6.64657e-05
Upp2	289.035	-2.37829	0.52289	-4.54836	5.40653e-06	5.7467e-05
Abl1	876.365	2.26917	0.477011	4.75705	1.96441e-06	2.60866e-05
Dab2ip	401.163	2.70348	0.581634	4.64808	3.3504e-06	3.95939e-05
Grb14	27.4019	-2.18076	0.749728	-2.90873	0.00362898	0.0120673
Psmd14	4803.22	-2.11768	0.389823	-5.4324	5.56008e-08	2.02105e-06
Brd3	417.145	2.00857	0.359884	5.58116	2.38913e-08	1.1242e-06
Sec16a	442.089	2.95828	0.459975	6.43139	1.2644e-10	3.25742e-08
Camsap1	247.627	2.54985	0.432036	5.90194	3.59242e-09	2.88092e-07
Tmem141	411.45	-2.30035	0.425555	-5.40553	6.46164e-08	2.22521e-06
Ccdc183	4.13788	4.01319	1.61451	2.4857	0.0129298	0.0343494
Abca2	371.541	2.56696	0.525567	4.88416	1.03869e-06	1.59877e-05
Neb	14.4308	4.63525	1.41855	3.26759	0.00108466	0.0043957
Ssna1	2167.28	-2.23527	0.490812	-4.55422	5.25796e-06	5.62651e-05
Pkp4	665.344	2.09459	0.382184	5.48057	4.2395e-08	1.68661e-06
Zfp385b	11.3521	-3.86371	1.24441	-3.10486	0.0019037	0.00705537
Timm10	1823.73	-2.23008	0.464569	-4.80032	1.58412e-06	2.22273e-05
Phospho2	977.807	-2.18185	0.426529	-5.11535	3.1316e-07	6.56586e-06
Nop10	4354.29	-2.4657	0.450376	-5.47476	4.38113e-08	1.72976e-06
Dnajc24	334.206	-2.02876	0.388898	-5.21668	1.82163e-07	4.45359e-06
Pax6	16.1323	-4.73722	1.32816	-3.56675	0.000361438	0.00175759
Trim44	663.241	2.37633	0.444863	5.3417	9.20774e-08	2.81143e-06
Slc28a2	46.2131	2.3519	0.884764	2.65822	0.00785546	0.0229582
Creb3l1	120.841	2.64425	0.688434	3.84096	0.000122552	0.000717554
Frmd5	7.53104	-3.94825	1.5436	-2.55782	0.0105329	0.0291662
Snap25	5.63797	-5.28401	1.67315	-3.15812	0.00158792	0.00604488
Siglec1	71.7144	3.14249	0.699793	4.4906	7.10215e-06	7.15072e-05
Rasgrp1	13.2956	2.60482	1.00081	2.60271	0.00924903	0.0261916
Fam98b	438.696	2.18394	0.42656	5.1199	3.05697e-07	6.46197e-06
Fahd2a	196.893	-2.10196	0.453561	-4.63435	3.58061e-06	4.15988e-05
Ndufaf5	1484.97	-2.63886	0.444665	-5.93449	2.94761e-09	2.50676e-07
Ccm2l	8.54086	6.07269	1.43461	4.23299	2.30603e-05	0.000184494
Psma7	15041.2	-2.64624	0.499433	-5.29848	1.16768e-07	3.27929e-06
Epb41l1	172.428	2.44977	0.46971	5.2155	1.83323e-07	4.46988e-06
Samhd1	911.806	3.25134	0.559959	5.80639	6.38339e-09	4.23234e-07
Src	903.261	2.79778	0.484857	5.77031	7.91263e-09	4.95682e-07
Tti1	296.33	2.04285	0.47215	4.32669	1.51366e-05	0.000131244
Ncoa3	173.698	2.49919	0.511774	4.88338	1.0428e-06	1.60199e-05
Dnajc19	1185.59	-2.38076	0.415531	-5.72944	1.00763e-08	5.95948e-07
1810062G17Rik	37.6365	-2.563	0.662106	-3.87099	0.000108396	0.000646441
Tm4sf1	5416.62	-2.80304	0.334998	-8.36732	5.89441e-17	1.21484e-12
Ptx3	106.135	2.33371	0.55518	4.20352	2.62794e-05	0.000204307
Pdcd10	1903.24	-3.14121	0.604261	-5.19844	2.00971e-07	4.74457e-06
Ampd2	288.595	2.63796	0.49134	5.36891	7.92125e-08	2.55488e-06
Hax1	4593.05	-2.25001	0.392311	-5.73527	9.73585e-09	5.83302e-07
Adar	646.37	2.02478	0.560382	3.61321	0.000302433	0.00151242
Thbs3	92.2395	2.92765	0.582572	5.02538	5.02426e-07	9.3541e-06
Ash1l	239.483	2.86839	0.528988	5.42242	5.8799e-08	2.08221e-06
Sema4a	100.388	2.20884	0.601236	3.67384	0.000238936	0.0012425
Iqgap3	330.186	2.32292	0.481853	4.8208	1.42981e-06	2.05211e-05
Sh2d2a	48.6392	2.72337	0.779791	3.49244	0.000478629	0.00222225
Pear1	249.759	2.37463	0.536075	4.42966	9.4381e-06	9.03899e-05
Sh3d19	115.677	2.06899	0.465719	4.44258	8.88867e-06	8.5846e-05
Ecm1	385.396	2.64078	0.648042	4.07501	4.60119e-05	0.000321351
Cisd2	2873.5	-2.09281	0.446268	-4.68959	2.73755e-06	3.39681e-05
Ccne2	620.457	-2.24056	0.522323	-4.28961	1.78991e-05	0.000150326
Rmdn1	231.117	-2.4009	0.478953	-5.0128	5.36443e-07	9.82764e-06
Tmem68	960.954	-2.12358	0.447045	-4.75027	2.03142e-06	2.67183e-05
Clca1	3.36579	5.38402	2.18494	2.46415	0.0137337	0.0360621
Coro2a	38.3293	2.73541	0.890693	3.0711	0.0021327	0.00776865
Snx30	207.129	2.14578	0.467265	4.59221	4.38571e-06	4.85443e-05
Wdr31	7.94611	-2.91962	0.992109	-2.94285	0.00325209	0.0110276
Dmac1	1279.19	-2.00797	0.424446	-4.73081	2.23622e-06	2.89019e-05
Mpdz	195.744	3.09648	0.530939	5.83209	5.47386e-09	3.86357e-07
Nol6	605.539	2.81399	0.502629	5.59855	2.16154e-08	1.04012e-06
Ubap2	649.425	3.84095	0.481005	7.98526	1.40228e-15	9.63369e-12
Cntfr	822.416	2.27695	0.472518	4.81876	1.44453e-06	2.07036e-05
Pigo	180.564	2.02104	0.404228	4.99975	5.7405e-07	1.03023e-05
Tesk1	293.943	2.21845	0.530541	4.18148	2.89618e-05	0.000220993
Ccdc107	2974.81	-2.43453	0.487888	-4.98994	6.03982e-07	1.06485e-05
Tln1	2018.98	3.36359	0.51259	6.56194	5.31116e-11	1.79447e-08
Rgp1	335.502	2.45897	0.423056	5.8124	6.15839e-09	4.15111e-07
Slc6a9	61.3644	2.26872	0.708557	3.20189	0.00136529	0.00532425
Tm2d1	1160.8	-2.03652	0.437463	-4.65528	3.23535e-06	3.85883e-05
Nfia	324.431	2.03946	0.480873	4.24116	2.22368e-05	0.000179132
Laptm5	577.288	3.84176	0.619979	6.19659	5.7698e-10	9.07753e-08
Tnfrsf1b	171.074	2.67614	0.4938	5.41947	5.97748e-08	2.10619e-06
Podn	12.1472	6.76347	1.40116	4.82706	1.38564e-06	2.00548e-05
Hmgcl	1903.69	-2.14595	0.394115	-5.44498	5.18124e-08	1.91715e-06
Dmbx1	7.55382	-2.99139	1.15958	-2.57971	0.00988838	0.0276789
Pdzk1ip1	62.8842	-2.11749	0.454099	-4.66305	3.11551e-06	3.74389e-05
Eif4g3	710.58	3.01539	0.516986	5.83264	5.45586e-09	3.86357e-07
Hspg2	387.003	2.00156	0.667541	2.9984	0.00271397	0.00949093
Zfp362	293.904	3.49306	0.688417	5.07404	3.89448e-07	7.71781e-06
Stpg1	24.5153	3.24931	0.740468	4.38818	1.14303e-05	0.000104982
Csmd2	10.2359	-4.02113	1.35573	-2.96602	0.00301677	0.0103471
Sfpq	2715.42	2.50258	0.494493	5.06091	4.17262e-07	8.09391e-06
AU040320	496.274	2.04156	0.410968	4.96768	6.77578e-07	1.15603e-05
Ncdn	534.706	2.88694	0.660723	4.36936	1.24609e-05	0.000112443
Cnksr1	14.7235	3.70144	1.20197	3.07949	0.00207357	0.00758677
Map7d1	1507.92	2.00153	0.397361	5.03706	4.72726e-07	8.90575e-06
Slc9a1	233.629	3.60675	0.58152	6.20228	5.56525e-10	9.03148e-08
Csf3r	27.6079	2.4432	0.879349	2.77841	0.00546248	0.0169755
Map3k6	127.474	2.06029	0.357248	5.76711	8.06413e-09	5.0212e-07
Wasf2	716.884	2.12591	0.459484	4.62674	3.71472e-06	4.27712e-05
Trnau1ap	2118.05	-2.27847	0.507857	-4.48643	7.24251e-06	7.25659e-05
Epb41	512.701	2.20828	0.382379	5.77511	7.69049e-09	4.87695e-07
Fbxo42	885.901	2.32312	0.396034	5.86597	4.46524e-09	3.3465e-07
Padi2	110.773	2.29366	0.589995	3.88759	0.000101243	0.00061371
Ube4b	470.757	3.01059	0.483805	6.22274	4.88555e-10	8.45133e-08
Rbp7	123.954	-3.01959	0.695223	-4.34333	1.40336e-05	0.000123445
Tomm7	4835.26	-2.41057	0.448176	-5.37862	7.50586e-08	2.48308e-06
Kmt2e	216.556	2.26213	0.567187	3.98833	6.65401e-05	0.000432889
Draxin	24.3114	2.31279	0.735283	3.14544	0.00165835	0.00627823
Clcn6	150.913	2.43841	0.499953	4.87728	1.07561e-06	1.64454e-05
Nppb	933.542	-2.99712	0.441287	-6.79177	1.1077e-11	6.52275e-09
Mfn2	947.297	2.24611	0.436776	5.14249	2.71119e-07	5.91795e-06
Lrrc47	255.588	3.51832	0.591257	5.95057	2.67213e-09	2.42177e-07
Ski	624.279	3.10892	0.553417	5.61768	1.93537e-08	9.50364e-07
Afap1	166.679	2.62476	0.511308	5.13342	2.84521e-07	6.12107e-06
Man2b2	1183.78	2.39796	0.490174	4.89206	9.97842e-07	1.55029e-05
Emilin1	872.273	2.10259	0.474116	4.43476	9.21747e-06	8.87305e-05
Cenpa	3991.54	-2.75182	0.520264	-5.28928	1.22802e-07	3.37911e-06
Slc34a2	13.5356	-5.7922	1.61382	-3.58913	0.000331785	0.00163317
Rfc1	679.097	2.4438	0.453569	5.38795	7.12677e-08	2.3806e-06
Grpel1	5661.71	-2.20001	0.426267	-5.16112	2.45477e-07	5.49923e-06
Pdgfra	49.8273	3.05711	0.701923	4.35534	1.32859e-05	0.000118078
Gnrhr	9.53492	-4.75558	1.86251	-2.55332	0.0106703	0.0294792
Sparcl1	2956.76	2.08179	0.537932	3.86998	0.000108845	0.000648726
Aff1	218.072	2.19079	0.573233	3.82181	0.000132475	0.000764362
Coq2	1866.3	-2.2769	0.458509	-4.96588	6.83891e-07	1.16391e-05
2010109A12Rik	3.86927	-4.37996	1.6976	-2.58009	0.00987747	0.0276521
Pitpnm2	164.074	2.37806	0.532592	4.46506	8.0045e-06	7.87084e-05
Rimbp2	14.0996	-7.6328	2.79805	-2.7279	0.00637395	0.019317
Ran	39489.1	-2.23255	0.43563	-5.12488	2.97721e-07	6.31481e-06
Psph	2451.97	-2.23172	0.424738	-5.25435	1.48547e-07	3.88522e-06
Vps29	6467.93	-2.84263	0.520047	-5.46609	4.60065e-08	1.78232e-06
Gpn3	808.083	-2.19694	0.449088	-4.892	9.9817e-07	1.55029e-05
Atp2a2	2529.85	2.05739	0.407732	5.04593	4.51322e-07	8.58888e-06
Ncor2	288.799	2.33136	0.579018	4.02641	5.66359e-05	0.000379598
Dhx37	480.058	2.6047	0.428951	6.07226	1.26126e-09	1.505e-07
Mfsd7a	4.37691	4.93306	1.75296	2.81414	0.00489085	0.0154863
Golga3	233.935	2.20374	0.394903	5.58047	2.39864e-08	1.1261e-06
Ulk1	246.167	2.03346	0.42758	4.75575	1.97707e-06	2.61873e-05
Pxn	605.327	2.35897	0.478277	4.93222	8.13023e-07	1.32777e-05
Ints1	595.023	2.69034	0.486321	5.53204	3.16532e-08	1.37053e-06
Sppl3	379.679	2.26786	0.456374	4.96931	6.71928e-07	1.14869e-05
Oasl2	513.838	3.32627	0.98368	3.38146	0.00072103	0.00312012
Ube3b	742.009	2.84968	0.49857	5.7157	1.09255e-08	6.27226e-07
Fscn1	376.817	2.59882	0.611484	4.25003	2.13746e-05	0.000173369
Plbd2	983.785	2.25431	0.483251	4.6649	3.08775e-06	3.71503e-05
Ddx54	1018.3	2.61589	0.469969	5.5661	2.60502e-08	1.2038e-06
Rita1	817.465	-2.19557	0.452565	-4.85138	1.22603e-06	1.82242e-05
Ndufa4	16284.6	-2.79484	0.513597	-5.44169	5.2777e-08	1.94935e-06
Col1a2	2199.04	2.5286	0.579188	4.36577	1.26678e-05	0.00011401
Cux1	691.553	2.0349	0.392458	5.18501	2.16001e-07	5.00199e-06
Ahcyl2	321.594	2.04113	0.415212	4.91588	8.83852e-07	1.41032e-05
Zyx	1382.73	2.6667	0.511066	5.21792	1.80944e-07	4.4343e-06
Mrps33	904.396	-2.23598	0.459245	-4.86881	1.12272e-06	1.70142e-05
Prickle2	25.2914	2.01221	0.601926	3.34295	0.000828933	0.00351529
Mrpl53	26.0909	-4.50125	0.986011	-4.56511	4.99222e-06	5.39254e-05
Pole4	4240.71	-2.0615	0.402156	-5.12612	2.95775e-07	6.30011e-06
Plxna1	1465.95	2.36068	0.458189	5.15219	2.57456e-07	5.69944e-06
Chchd6	3668.32	-2.14035	0.452552	-4.72953	2.25045e-06	2.90612e-05
Nup210	874.152	2.23809	0.403413	5.54789	2.89131e-08	1.29543e-06
Plxnd1	1148.21	2.5654	0.535392	4.79163	1.65428e-06	2.29595e-05
Clec2d	433.627	-2.59632	0.615621	-4.2174	2.47137e-05	0.000194631
Klrd1	33.4421	-2.03934	0.810308	-2.51675	0.0118444	0.0319791
Erc1	184.326	2.23391	0.497495	4.4903	7.11215e-06	7.1573e-05
Grin2b	7.25415	-5.05724	2.04637	-2.47132	0.0134614	0.0355099
Atf7ip	405.424	2.12423	0.438127	4.84844	1.24438e-06	1.84111e-05
Med21	1530.48	-3.27479	0.550373	-5.95014	2.6791e-09	2.42177e-07
Atp2b2	6.6629	-3.8196	1.5552	-2.45601	0.0140488	0.0367632
Slc6a1	10.3107	-3.57122	1.52947	-2.33495	0.019546	0.0481698
Cand2	273.658	2.89061	0.4622	6.25402	4.00032e-10	7.3613e-08
Pianp	2361.65	2.29048	0.448344	5.10875	3.24294e-07	6.7376e-06
Scnn1a	4.02554	3.59137	1.49749	2.39826	0.0164733	0.0418585
Slc8a2	3.08394	4.67471	2.00903	2.32685	0.0199734	0.0490355
Mark4	471.423	3.03509	0.505976	5.9985	1.99151e-09	1.9852e-07
Dmpk	63.8487	2.71458	0.708743	3.83012	0.000128078	0.000744415
Lilra6	10.4547	-2.58488	1.01012	-2.55899	0.0104976	0.0290801
Siglece	20.8136	2.79715	0.929327	3.00986	0.00261368	0.00920819
Pcsk6	8.31769	6.20624	1.55058	4.00253	6.26689e-05	0.000412035
Crtc3	223.376	2.22393	0.412489	5.39148	6.98802e-08	2.35755e-06
Furin	867.489	2.62954	0.46278	5.68205	1.33087e-08	7.19929e-07
Sema4b	399.217	2.28746	0.46147	4.9569	7.16272e-07	1.20904e-05
Sipa1l3	375.105	2.78963	0.509927	5.47064	4.48425e-08	1.75039e-06
Lrfn1	35.2022	2.80555	0.702339	3.99458	6.48086e-05	0.000423899
Mrpl46	1409.26	-2.11686	0.405829	-5.21614	1.82686e-07	4.46108e-06
Ccdc90b	861.916	-2.46881	0.516088	-4.7837	1.72101e-06	2.37099e-05
Tmem126a	1821.6	-2.1587	0.402872	-5.35827	8.40219e-08	2.62976e-06
Mvp	409.4	2.72703	0.554723	4.91602	8.83208e-07	1.41032e-05
Lipt2	138.48	-2.05893	0.541162	-3.80464	0.00014201	0.000808514
Rps3	86420.1	-3.12001	0.5242	-5.95194	2.64977e-09	2.42177e-07
Nsmce1	2044.95	-2.22758	0.419039	-5.31592	1.06119e-07	3.1111e-06
Myo7a	1284.95	2.10187	0.395665	5.31224	1.08284e-07	3.15522e-06
Tgfb1i1	62.4362	2.78419	0.793464	3.50891	0.000449952	0.0021101
Itgam	99.311	2.1327	0.537218	3.9699	7.19033e-05	0.000462642
Fus	2105.97	2.40463	0.51873	4.63561	3.5589e-06	4.14167e-05
Fbxl19	884.013	2.04784	0.320113	6.39724	1.58209e-10	3.87689e-08
Itgal	54.7504	4.06235	0.855869	4.74647	2.06998e-06	2.70872e-05
Nomo1	1883.74	2.13213	0.462949	4.60555	4.11384e-06	4.61799e-05
Bag3	809.992	2.56558	0.549063	4.67265	2.9734e-06	3.60693e-05
Tacc2	97.6588	2.55273	0.497454	5.13159	2.87305e-07	6.1612e-06
Ern2	9.31204	-5.05734	1.35838	-3.72307	0.000196814	0.00105937
Plk1	1111.66	2.61617	0.519222	5.03865	4.68834e-07	8.8486e-06
Mrpl17	4067.82	-2.16201	0.355631	-6.07937	1.20657e-09	1.48907e-07
Fam53b	3287.99	2.32212	0.395218	5.87555	4.21442e-09	3.21701e-07
Uros	704.012	-2.60236	0.428533	-6.07272	1.25763e-09	1.505e-07
D7Ertd443e	4.53523	-3.41613	1.45828	-2.34258	0.0191509	0.0473603
Mki67	891.115	2.9167	0.592306	4.92431	8.46581e-07	1.36633e-05
Usp9x	373.875	2.10434	0.628404	3.34871	0.000811898	0.00345299
Usp11	150.586	2.24515	0.602191	3.72831	0.000192772	0.00104142
Glrx3	8211.62	-2.16245	0.4078	-5.30273	1.14082e-07	3.24226e-06
Dock11	166.249	2.1335	0.449675	4.74453	2.0899e-06	2.72441e-05
Elf4	92.5975	3.19066	0.697524	4.57427	4.77891e-06	5.1948e-05
Fundc2	4321.83	-2.31232	0.458967	-5.0381	4.70185e-07	8.86597e-06
Mtcp1	26.3701	-2.05056	0.705343	-2.90719	0.00364695	0.0121134
Awat2	41.1112	-2.94424	0.735708	-4.00191	6.28332e-05	0.000412549
Cox7b	16754.5	-3.32116	0.548749	-6.05223	1.42854e-09	1.6177e-07
Itm2a	73.9026	-2.19961	0.451294	-4.874	1.09361e-06	1.66588e-05
Btk	41.0858	2.05406	0.729423	2.81601	0.00486236	0.0154127
Il2rg	162.164	2.23344	0.561797	3.97552	7.02249e-05	0.00045371
Bgn	1134.25	2.4684	0.473117	5.21732	1.81533e-07	4.44347e-06
Abcd1	172.411	2.83423	0.554674	5.10973	3.22617e-07	6.72054e-06
Hcfc1	688.033	2.80734	0.490767	5.72031	1.06331e-08	6.15584e-07
L1cam	7.83477	2.92239	1.23491	2.36648	0.0179581	0.0449553
Psmd10	840.173	-2.32667	0.424863	-5.47628	4.34356e-08	1.71825e-06
Adgra2	341.773	2.3099	0.431838	5.34899	8.84449e-08	2.73264e-06
Ggn	13.0328	2.73002	0.99723	2.7376	0.00618885	0.0188743
Col4a1	1235.37	2.55912	0.539402	4.74437	2.09161e-06	2.72491e-05
Col4a2	861.634	3.16976	0.563523	5.6249	1.85617e-08	9.2405e-07
Dlc1	256.958	2.13098	0.451547	4.71929	2.36675e-06	3.03161e-05
Tnks	252.361	2.7073	0.51498	5.2571	1.46343e-07	3.86034e-06
Kat6a	156.307	2.5098	0.59316	4.23123	2.32413e-05	0.000185445
Ank1	7.90612	4.49652	1.54306	2.91403	0.00356791	0.0119027
Sap30	1804.01	-2.08549	0.399402	-5.22154	1.77444e-07	4.37455e-06
Irf2	200.966	2.39802	0.600348	3.99438	6.48631e-05	0.00042412
Sh3rf1	97.8254	3.07682	0.604998	5.08567	3.66333e-07	7.40935e-06
N4bp1	319.338	2.4971	0.483132	5.16857	2.35895e-07	5.3544e-06
Rfx1	203.581	2.34538	0.494264	4.74519	2.08307e-06	2.71994e-05
Tbc1d9	24.6313	3.38553	0.927174	3.65145	0.000260765	0.00133791
Il15	75.77	-2.55133	0.597621	-4.26914	1.96226e-05	0.000162028
Gab1	95.7961	2.33955	0.441497	5.29913	1.16357e-07	3.27611e-06
Irx5	97.6086	2.00532	0.721154	2.78071	0.00542397	0.0168686
Gnao1	200.187	2.77782	0.59153	4.69599	2.65319e-06	3.31408e-05
Slc12a3	8.0835	-5.63221	1.67898	-3.35454	0.000794964	0.00339062
Nudt7	319.157	-2.38276	0.415162	-5.73936	9.5033e-09	5.73179e-07
Cx3cl1	51.006	3.59202	0.966223	3.71759	0.000201133	0.00107868
Polr2c	3037.16	-2.1177	0.414633	-5.10739	3.26634e-07	6.76576e-06
Adgrg1	403.66	2.60529	0.510671	5.10171	3.36596e-07	6.93724e-06
Mmp15	57.6619	2.58225	0.485698	5.31656	1.05747e-07	3.10462e-06
B3gnt3	133.223	3.18418	0.6254	5.09144	3.55363e-07	7.28035e-06
Jak3	160.431	3.29213	0.603078	5.45887	4.79176e-08	1.81875e-06
Cox4i1	31637.7	-2.23808	0.451733	-4.95442	7.25452e-07	1.21622e-05
Gins2	906.981	-2.6955	0.434482	-6.20395	5.50649e-10	9.00704e-08
6430548M08Rik	249.646	2.14827	0.348453	6.16517	7.0409e-10	1.02192e-07
Mast3	244.627	2.47978	0.377518	6.56863	5.07806e-11	1.74431e-08
Pik3r2	805.427	2.43301	0.458478	5.30672	1.11614e-07	3.19975e-06
Cdh13	76.0183	2.28697	0.558166	4.09728	4.18027e-05	0.000296678
Lpar2	60.3643	2.05759	0.525354	3.91658	8.98151e-05	0.000555049
Dctn1	1825.49	2.76602	0.508413	5.44049	5.31332e-08	1.95899e-06
Fam96b	2613.19	-2.00129	0.3761	-5.32116	1.03109e-07	3.05767e-06
Nip7	2929.97	-2.46479	0.471659	-5.22579	1.73417e-07	4.31137e-06
Taf1d	1191.3	-2.15976	0.45136	-4.78501	1.70978e-06	2.36025e-05
Gabarapl2	1509.11	-2.83359	0.444334	-6.37716	1.80403e-10	4.17764e-08
Aars	3316.34	2.20139	0.474678	4.63765	3.52384e-06	4.11015e-05
Cdh15	8.90082	3.50902	1.41088	2.48712	0.0128781	0.0342562
Dcun1d5	3461.8	-2.4637	0.414817	-5.93925	2.86324e-09	2.50048e-07
Pou2f3	3.56542	-4.96536	2.01358	-2.46593	0.0136657	0.0359019
Grik4	10.1226	-2.27047	0.805833	-2.81755	0.00483916	0.0153441
Crtam	13.077	-2.72591	1.08345	-2.51596	0.0118709	0.0320277
Pts	1165.78	-2.45986	0.471095	-5.22159	1.77394e-07	4.37455e-06
Robo4	84.6478	2.56029	0.542821	4.71664	2.39771e-06	3.05418e-05
Carm1	650.502	2.01332	0.509251	3.9535	7.70176e-05	0.000489918
Smarca4	1832.84	2.5883	0.430358	6.01431	1.8066e-09	1.88226e-07
Sltm	339.181	3.18667	0.587351	5.42549	5.77962e-08	2.06438e-06
Nedd4	8328	2.06295	0.491225	4.19961	2.67379e-05	0.000207085
Myo1e	776.086	2.76748	0.459522	6.02252	1.71723e-09	1.85299e-07
Gcnt3	8.75469	-4.35265	1.42379	-3.05709	0.00223499	0.00806147
Cgnl1	18.2529	2.92003	0.91017	3.20822	0.00133559	0.00522887
Tle3	496.02	3.06302	0.510771	5.99686	2.01174e-09	1.9852e-07
Cox7a2	10086.3	-2.22936	0.428037	-5.20833	1.90544e-07	4.58579e-06
Loxl1	294.935	2.74045	0.582529	4.70441	2.54599e-06	3.20543e-05
Ooep	6.81287	-2.38374	1.02573	-2.32396	0.0201279	0.0493441
Fam96a	3583.98	-2.72587	0.462515	-5.89359	3.77904e-09	3.01884e-07
Smad3	216.999	2.78949	0.543076	5.13647	2.79944e-07	6.0532e-06
Rwdd2a	74.2658	-2.58867	0.409083	-6.32797	2.48404e-10	5.12878e-08
Tbx18	6.7095	4.71704	1.43119	3.29588	0.000981135	0.00404262
Pik3cb	133.385	2.49242	0.584476	4.26436	2.00479e-05	0.000164682
Map4	1272.12	2.68228	0.423319	6.33631	2.35339e-10	5.05244e-08
Smarcc1	1637.35	2.33036	0.429398	5.42703	5.72989e-08	2.06096e-06
Cspg5	18.9202	-3.83711	0.955459	-4.01599	5.91968e-05	0.000392803
Ltf	33.1555	2.0418	0.721437	2.83018	0.00465212	0.0148628
Ss18l2	5109.74	-2.33621	0.479683	-4.87032	1.11416e-06	1.68968e-05
Trak1	516.536	2.16957	0.410992	5.27887	1.29983e-07	3.54357e-06
Slco2a1	38.559	3.43149	0.718653	4.77489	1.79804e-06	2.44605e-05
Pik3r4	249.109	2.28959	0.367501	6.23016	4.65964e-10	8.18748e-08
Rbm6	337.483	2.41316	0.428668	5.62943	1.80805e-08	9.06666e-07
Bsn	44.3184	2.41487	0.711704	3.39309	0.000691098	0.00300877
Eml4	308.127	2.33982	0.546926	4.27813	1.88473e-05	0.000156757
Atxn2l	1141.78	2.84353	0.469349	6.05846	1.37433e-09	1.57361e-07
Colgalt2	6.03709	3.13059	1.2838	2.43853	0.0147472	0.0382458
Oas3	63.597	3.60159	1.27417	2.82662	0.00470419	0.014999
Cd59a	205.809	-2.00547	0.455824	-4.39965	1.08427e-05	0.000100797
Oas2	57.1761	2.51393	0.797977	3.15038	0.00163059	0.00619003
Nlrp3	12.9948	3.11254	0.979333	3.17822	0.00148182	0.00570421
Kank1	88.0693	2.34247	0.408677	5.73184	9.93478e-09	5.9178e-07
Syde1	824.584	2.51655	0.550786	4.56902	4.90021e-06	5.30428e-05
D430042O09Rik	121.111	2.23952	0.43406	5.15947	2.47656e-07	5.52401e-06
Gng11	1247.54	-2.92921	0.484503	-6.0458	1.48669e-09	1.67351e-07
Gtf3c1	949.239	2.50093	0.43082	5.80504	6.43489e-09	4.24921e-07
Arap1	507.269	2.24517	0.465441	4.82375	1.40884e-06	2.02822e-05
Ank2	213.951	2.14533	0.500313	4.28798	1.80308e-05	0.00015094
Pkd1	476.255	2.09632	0.426352	4.91689	8.79305e-07	1.40593e-05
Smap2	495.406	2.03582	0.476291	4.27432	1.91724e-05	0.000159076
Arhgef17	171.432	2.35617	0.527045	4.47053	7.80269e-06	7.71287e-05
Chpf	2168.45	2.16511	0.522189	4.14622	3.3801e-05	0.00025005
Sox10	5116.11	2.7455	0.49472	5.5496	2.86323e-08	1.29518e-06
Nfatc1	77.1062	2.86454	0.465477	6.15397	7.5566e-10	1.05231e-07
Micall1	212.321	2.36109	0.445133	5.30424	1.13145e-07	3.22981e-06
Pygb	936.411	2.7964	0.52288	5.34806	8.89021e-08	2.73373e-06
Gas7	808.857	2.30091	0.488863	4.70666	2.51814e-06	3.18096e-05
Atg9a	327.629	2.87434	0.455345	6.31245	2.74658e-10	5.45537e-08
Tie1	148.457	2.1249	0.514559	4.12956	3.63466e-05	0.000265169
Slitrk5	6.10407	-4.15907	1.69463	-2.45427	0.0141172	0.0368999
Rac2	319.414	2.41884	0.592963	4.07924	4.51822e-05	0.000316414
Szt2	79.1232	3.11853	0.566898	5.50104	3.77552e-08	1.55525e-06
Lpp	182.676	2.17058	0.586923	3.69823	0.000217109	0.00114738
Gstt2	77.1692	-2.06698	0.521178	-3.96599	7.30934e-05	0.000469301
Dnm2	1257.89	2.01788	0.450208	4.48209	7.3915e-06	7.38792e-05
Atp6v0b	17214	-2.75892	0.546033	-5.05266	4.35697e-07	8.3688e-06
Spg11	301.166	2.42767	0.461718	5.2579	1.4571e-07	3.85584e-06
Gtf2a2	2471.69	-2.59843	0.516115	-5.03458	4.78894e-07	9.0137e-06
Apol6	231.069	2.74407	0.760075	3.61027	0.000305884	0.00152596
Ucp2	1212.38	2.41237	0.498032	4.84381	1.27373e-06	1.87779e-05
Adra2a	17.1016	2.57938	0.828177	3.11453	0.00184239	0.00685779
Sf3b3	1980.6	2.4245	0.411726	5.88863	3.89421e-09	3.07778e-07
Mtss1l	292.95	2.41475	0.482598	5.00365	5.62555e-07	1.01348e-05
Dysf	28.7818	2.08801	0.751878	2.77706	0.00548527	0.0170335
Usp36	323.553	2.54283	0.408022	6.23209	4.60265e-10	8.17764e-08
Zswim5	72.69	2.88908	0.564777	5.11543	3.13019e-07	6.56586e-06
Tnks1bp1	419.839	3.59731	0.518392	6.93936	3.93882e-12	3.51806e-09
Jcad	75.4077	2.0649	0.59618	3.46356	0.000533086	0.00242804
Cpsf1	715.654	2.54245	0.363383	6.99663	2.62202e-12	2.57332e-09
Rpap1	399.149	2.08973	0.34063	6.1349	8.52146e-10	1.12582e-07
Ctnnd1	347.135	2.41577	0.478189	5.05191	4.37423e-07	8.38632e-06
Vav1	87.9033	2.33399	0.67605	3.45239	0.000555649	0.00251194
Tspan8	19.1542	-2.15262	0.740146	-2.90837	0.00363315	0.0120792
Ino80	157.791	2.71735	0.495283	5.48647	4.10042e-08	1.64416e-06
Nsf	658.716	2.17572	0.440067	4.94407	7.651e-07	1.26322e-05
Lsm3	4151.24	-2.31682	0.4737	-4.89089	1.00379e-06	1.55667e-05
Gas2l1	590.403	2.24802	0.462349	4.86216	1.16109e-06	1.748e-05
Plekhm1	794.648	2.47064	0.432986	5.70605	1.15626e-08	6.51107e-07
Iqsec1	315.843	2.49299	0.471716	5.28493	1.25754e-07	3.44195e-06
Plcg2	114.007	2.26062	0.623905	3.62334	0.000290826	0.00146336
Ina	8.85289	-4.85323	1.69354	-2.86573	0.00416054	0.0135144
Ramp1	43.772	-2.64171	0.480647	-5.49616	3.88156e-08	1.58728e-06
Tkfc	109.655	2.05287	0.818186	2.50905	0.0121057	0.0325545
Ssu2	6.51768	-2.59283	1.09788	-2.36167	0.018193	0.045433
Cmip	140.751	3.85741	1.03504	3.72682	0.000193909	0.00104565
Parp14	288.782	3.15761	0.633312	4.98586	6.16857e-07	1.07726e-05
Caskin2	184.192	2.48714	0.58583	4.24549	2.18115e-05	0.000176426
Rasd2	62.9183	2.15664	0.592781	3.63817	0.000274584	0.00139526
Sec22a	1156.06	-2.92705	0.533233	-5.48924	4.0366e-08	1.62996e-06
Uaca	357.593	3.28756	0.658691	4.99105	6.00519e-07	1.05965e-05
Zfyve9	296.74	2.48703	0.537611	4.62607	3.72666e-06	4.28847e-05
Atp5h	11002.3	-2.13423	0.455194	-4.68863	2.75042e-06	3.40552e-05
Inpp5j	6.12389	4.60771	1.54299	2.98623	0.00282444	0.00980655
Ptpn13	8.24148	3.40786	1.32029	2.58113	0.00984765	0.0275986
Exph5	6.87573	-3.33335	1.40129	-2.37878	0.0173701	0.0436903
Tut4	340.757	2.03434	0.473552	4.29591	1.73976e-05	0.000146893
Gpatch8	323.163	2.33071	0.39215	5.94342	2.79132e-09	2.46906e-07
Ppp1r1c	11.0755	-2.27001	0.838091	-2.70855	0.00675781	0.0202745
Sema3f	167.72	2.44093	0.648198	3.76572	0.000166069	0.000922058
Gns	2477.13	2.57719	0.443407	5.81224	6.16408e-09	4.15111e-07
Grn	3419.41	3.31831	0.591589	5.60915	2.03327e-08	9.88341e-07
Dgkh	34.54	2.04056	0.686405	2.97282	0.00295079	0.0101682
Tle2	16.8501	-3.70295	1.21319	-3.05224	0.00227142	0.00816285
Tet3	233.032	2.54032	0.559131	4.54333	5.53736e-06	5.86761e-05
Fam214a	45.5665	2.17896	0.848278	2.56869	0.0102084	0.0284616
Ano8	182.167	2.26107	0.393969	5.73922	9.51126e-09	5.73179e-07
Gipc3	4.30467	5.44769	1.94237	2.80466	0.005037	0.0158759
Nudt19	3007.15	-2.16385	0.35645	-6.07055	1.27472e-09	1.5055e-07
Cactin	311.668	2.87046	0.515813	5.56492	2.62274e-08	1.20834e-06
Filip1	95.317	2.02048	0.471247	4.28751	1.80687e-05	0.000151164
Cobll1	249.962	2.11764	0.608822	3.47826	0.000504675	0.00231966
Sidt2	783.672	2.04168	0.465698	4.38413	1.16452e-05	0.000106339
Rnf44	348.951	2.9733	0.514713	5.77662	7.62152e-09	4.86314e-07
Dhx8	525.427	2.61413	0.444188	5.88518	3.97626e-09	3.10419e-07
Mrpl54	3797.97	-2.10625	0.46595	-4.52033	6.17432e-06	6.40475e-05
Synrg	289.204	2.5964	0.512579	5.06536	4.07631e-07	7.97413e-06
Cog7	324.215	2.66773	0.446913	5.96924	2.38358e-09	2.24135e-07
Cebpa	156.115	2.17427	0.622427	3.49322	0.000477236	0.00221828
Rubcnl	7.84497	3.36498	1.4052	2.39467	0.0166355	0.0421614
Zbtb7a	395.786	2.58178	0.4295	6.01113	1.84231e-09	1.90804e-07
Baz1a	403.847	2.34701	0.454545	5.16342	2.42472e-07	5.44374e-06
Kri1	146.386	2.22102	0.473391	4.69173	2.70903e-06	3.36953e-05
Rrp12	325.22	2.18227	0.481952	4.52799	5.95474e-06	6.22034e-05
Dhx57	154.163	2.24878	0.48821	4.60618	4.10138e-06	4.60902e-05
Eef2k	457.761	2.18353	0.494753	4.41337	1.01773e-05	9.57448e-05
Wnk4	243.856	3.07761	0.428527	7.18183	6.8784e-13	1.0126e-09
Kcne3	442.369	-3.39153	0.568226	-5.96863	2.39251e-09	2.24135e-07
Tanc1	609.541	2.2243	0.414399	5.36753	7.98233e-08	2.55878e-06
1110059E24Rik	754.656	-2.0804	0.469133	-4.43456	9.22597e-06	8.87709e-05
Plekhh3	228.702	2.28315	0.470882	4.84866	1.24298e-06	1.84036e-05
Chrnb4	24.2668	2.03505	0.607675	3.34891	0.000811292	0.00345113
Slfn8	67.3821	3.11939	0.938145	3.32507	0.000883977	0.00371076
Xrra1	14.7685	-2.50797	0.88233	-2.84244	0.00447702	0.0143972
Lsm7	1258.06	-2.34245	0.551934	-4.24408	2.19493e-05	0.000177332
Oaz1	12594.2	-2.18044	0.458279	-4.75789	1.95628e-06	2.59954e-05
Hectd1	622.23	2.31762	0.563307	4.11432	3.88324e-05	0.000280229
Ssc5d	33.6763	2.24338	0.566611	3.95929	7.51717e-05	0.000480996
Vps13c	143.431	2.61427	0.570618	4.58147	4.61714e-06	5.05359e-05
Sec31a	1193.27	2.13002	0.549003	3.87979	0.000104545	0.000629101
Nup37	1426.2	-2.63431	0.486111	-5.41914	5.9885e-08	2.10619e-06
Pdzrn3	58.3958	2.87462	0.790686	3.63561	0.000277329	0.00140574
Dennd1a	187.305	2.03335	0.470262	4.32386	1.53322e-05	0.00013266
Kank4	56.8308	2.44233	0.579388	4.21536	2.49378e-05	0.000195947
Myo1d	16.1416	2.21453	0.769124	2.87929	0.00398574	0.0130482
Tgfbi	600.184	2.41034	0.572517	4.21007	2.55292e-05	0.000199604
Reep6	44.1162	2.0314	0.537741	3.77765	0.000158316	0.000886414
Ntng2	43.3675	3.46913	0.657679	5.2748	1.32903e-07	3.59466e-06
Krt17	5.79422	2.94954	1.24561	2.36794	0.0178873	0.0448052
Aldh1b1	32.174	2.09773	0.589822	3.55655	0.000375758	0.00181708
Ankrd11	560.794	2.12973	0.480441	4.43287	9.29889e-06	8.93057e-05
Midn	849.444	2.32848	0.426305	5.46199	4.70817e-08	1.79695e-06
Rubcn	345.839	2.40859	0.432836	5.56466	2.62657e-08	1.20834e-06
Cnot3	383.308	2.78339	0.447964	6.21342	5.18436e-10	8.83055e-08
Zswim4	163.46	2.9677	0.636745	4.66074	3.15073e-06	3.77714e-05
Sbno2	558.951	2.1573	0.506173	4.26198	2.02621e-05	0.000165913
Abca7	254.951	2.19504	0.433162	5.06748	4.03111e-07	7.92759e-06
Dagla	59.6318	2.40288	0.569897	4.21633	2.4831e-05	0.000195331
Grin3b	16.1607	2.34202	0.810206	2.89065	0.00384451	0.0126655
Dym	432.695	2.1932	0.472958	4.63719	3.53171e-06	4.117e-05
Dennd5a	1386.41	2.0192	0.356421	5.6652	1.46856e-08	7.68199e-07
H2-Q4	730.542	2.01513	0.496443	4.05913	4.92554e-05	0.00033963
Rusc2	856.664	2.44746	0.379925	6.44194	1.17953e-10	3.11773e-08
Ripor2	195.553	-2.09764	0.432521	-4.84981	1.23581e-06	1.83369e-05
Tmtc2	20.0449	2.42553	0.698709	3.47145	0.000517651	0.00236874
Fmnl2	452.274	2.13828	0.358847	5.95875	2.5418e-09	2.35975e-07
Ptpn23	611.115	3.30832	0.543711	6.08471	1.16703e-09	1.44895e-07
Colec12	35.5164	2.12535	0.81179	2.6181	0.00884204	0.0252577
Sostdc1	7.20562	-3.65584	1.26971	-2.87927	0.003986	0.0130482
Rorb	10.1975	-3.46805	1.18391	-2.92931	0.00339715	0.0114236
Slc26a8	10.8981	-2.41872	1.01098	-2.39245	0.0167361	0.0423645
Sh3bp4	1117.7	2.1411	0.536718	3.98925	6.62827e-05	0.000431896
Ska1	855.989	-2.33124	0.442126	-5.27279	1.34363e-07	3.62463e-06
Fstl4	8.45478	-4.63734	1.62034	-2.86195	0.00421043	0.0136571
Snapc4	159.795	2.04702	0.392506	5.21526	1.83555e-07	4.46988e-06
Rpl39-ps	16.6597	-2.44966	0.667392	-3.6705	0.000242075	0.00125555
Igsf10	7.43547	3.76396	1.40116	2.68631	0.00722469	0.0213859
Hif1an	452.586	2.04347	0.278549	7.33614	2.19848e-13	7.55178e-10
Eea1	140.286	2.39314	0.476721	5.02001	5.16695e-07	9.55075e-06
Rnf13	2177.75	-2.02933	0.457643	-4.4343	9.23701e-06	8.88356e-05
Commd2	2220.18	-3.29435	0.518211	-6.35716	2.05521e-10	4.59416e-08
Card11	13.9473	3.44909	1.11529	3.09256	0.00198437	0.00731365
Ppfibp2	361.341	2.19417	0.440504	4.98104	6.32425e-07	1.09774e-05
Sbf1	861.157	2.84385	0.42632	6.67069	2.54609e-11	1.07092e-08
Adamts2	124.007	2.21233	0.592831	3.73181	0.000190112	0.00103029
Cnot1	1391.79	2.11347	0.389482	5.42635	5.75174e-08	2.06182e-06
Ttyh3	550.47	2.71413	0.504922	5.37535	7.64328e-08	2.50442e-06
Bicral	77.5281	2.68178	0.540087	4.96546	6.8538e-07	1.16452e-05
Upf3b	168.586	2.31393	0.525863	4.40026	1.08121e-05	0.000100627
Spg20	810.089	2.33827	0.455243	5.13631	2.80192e-07	6.0532e-06
Plxnb2	2222.33	2.04381	0.395611	5.16623	2.38868e-07	5.39845e-06
Atp13a2	2596.53	3.07602	0.475132	6.47403	9.54215e-11	2.8502e-08
Tbc1d9b	1251.06	2.14525	0.457549	4.68857	2.75118e-06	3.40552e-05
Dennd3	50.6704	2.31097	0.578961	3.99159	6.5632e-05	0.000428197
Cc2d1a	379.003	2.26643	0.344897	6.5713	4.98762e-11	1.74228e-08
Ago2	1901.53	2.33165	0.470676	4.95382	7.27693e-07	1.21834e-05
Micall2	108.922	2.08218	0.573957	3.62777	0.000285878	0.00144138
Dnajc12	49.1225	-3.09516	0.620538	-4.98786	6.10514e-07	1.07147e-05
Rps27l	8622.49	-3.10279	0.554241	-5.59827	2.16502e-08	1.04012e-06
Mrpl41	2875.49	-2.5002	0.493767	-5.06351	4.11601e-07	8.02564e-06
2410004B18Rik	891.704	-2.00973	0.412496	-4.87213	1.10403e-06	1.67927e-05
Kirrel2	12.8568	-5.10522	1.59016	-3.21051	0.00132502	0.00519471
Bcorl1	102.99	3.68305	0.580089	6.34911	2.16564e-10	4.72215e-08
Anapc10	416.907	-2.03109	0.460876	-4.40702	1.04804e-05	9.78713e-05
Tfb1m	569.496	-2.01446	0.386366	-5.21387	1.84944e-07	4.48962e-06
Pml	403.766	3.53527	0.53464	6.61243	3.78068e-11	1.41672e-08
Nxt1	1156.61	-2.02215	0.390678	-5.17601	2.2668e-07	5.19096e-06
Asap3	12.5804	2.41003	0.918954	2.62258	0.00872677	0.0249978
Hk1	2610.79	2.93858	0.504322	5.82679	5.65032e-09	3.89475e-07
Wdr62	124.632	3.24554	0.47873	6.77947	1.20614e-11	6.71855e-09
Selenof	21018.7	-3.20468	0.566877	-5.65322	1.57473e-08	8.13414e-07
Slc35b2	6976.29	-2.32564	0.450921	-5.15753	2.50235e-07	5.57551e-06
Rab11fip3	190.627	2.75412	0.498738	5.52218	3.34822e-08	1.42282e-06
Krt80	161.695	3.261	1.28682	2.53416	0.0112717	0.0307899
Cyb561d2	847.41	-2.09803	0.335992	-6.2443	4.25715e-10	7.76459e-08
Prf1	81.2338	3.60637	1.22522	2.94345	0.0032458	0.0110099
Fam193a	231.342	3.22669	0.472116	6.83453	8.22739e-12	5.46989e-09
Lsm1	1226.48	-2.46463	0.437762	-5.63007	1.80133e-08	9.05496e-07
Man1c1	274.64	2.32075	0.407685	5.6925	1.25195e-08	6.8442e-07
Tap1	2494.85	2.13796	0.560493	3.81443	0.0001365	0.00078364
Capn15	211.661	2.85845	0.513327	5.56848	2.56972e-08	1.19016e-06
Larp1	1302.47	2.829	0.543514	5.20503	1.93967e-07	4.62692e-06
Sf3b6	4636.92	-2.11774	0.403728	-5.24547	1.55885e-07	3.99601e-06
Tbc1d2b	304.466	2.38045	0.361323	6.58814	4.45378e-11	1.58263e-08
Uqcrh-ps1	72.0584	-2.44837	0.593791	-4.12329	3.73504e-05	0.00027172
Cib2	116.55	-2.49351	0.485464	-5.13634	2.80141e-07	6.0532e-06
Plekhg2	134.372	2.68953	0.596172	4.51134	6.44193e-06	6.63178e-05
Zdhhc18	355.466	2.24457	0.512874	4.37645	1.20629e-05	0.00010962
Adgrl3	20.0085	-5.25844	1.31205	-4.0078	6.12872e-05	0.000404979
Kcnmb2	5.92711	-4.80957	1.81774	-2.6459	0.00814742	0.0236163
Wdtc1	443.463	2.98212	0.481056	6.19911	5.67848e-10	9.06343e-08
Inf2	461.727	2.47381	0.496362	4.98388	6.23212e-07	1.08392e-05
Ahdc1	80.7597	5.18892	0.884358	5.86744	4.42564e-09	3.34112e-07
Lzts3	102.306	2.82173	0.470544	5.99674	2.01313e-09	1.9852e-07
Gnpnat1	70.1585	-2.34855	0.620472	-3.7851	0.000153647	0.000864975
Themis2	123.296	2.54359	0.599089	4.24576	2.1785e-05	0.000176281
Limch1	239.37	2.14032	0.415336	5.15323	2.56033e-07	5.68013e-06
Fam222b	159.315	2.93247	0.512181	5.72546	1.03152e-08	6.04936e-07
Slc16a9	15.2589	-2.50528	1.01091	-2.47825	0.013203	0.0349581
Apopt1	3028.43	-2.32457	0.368272	-6.3121	2.75283e-10	5.45537e-08
Rpl10a	32491.5	-2.0808	0.415493	-5.00803	5.4989e-07	9.97743e-06
Ctnna1	1359.49	2.38725	0.515343	4.63234	3.61547e-06	4.19094e-05
Tgm2	415.374	3.28883	0.975685	3.37079	0.000749528	0.00322635
Fdxacb1	152.825	-2.21235	0.421154	-5.25306	1.49593e-07	3.90457e-06
Stk35	168.208	2.39441	0.380044	6.30035	2.96978e-10	5.71841e-08
Ankrd13b	214.811	2.38074	0.428204	5.55983	2.70032e-08	1.23401e-06
Nsrp1	204.902	2.3972	0.545895	4.39133	1.12659e-05	0.00010393
Rara	582.028	2.05864	0.408412	5.0406	4.64076e-07	8.78292e-06
Dhx38	364.968	2.80003	0.486185	5.75919	8.45176e-09	5.19972e-07
Parp11	393.651	2.18676	0.42606	5.1325	2.85916e-07	6.14467e-06
Wipf2	228.045	2.54606	0.442465	5.75427	8.70164e-09	5.33752e-07
Fam120a	3150.88	2.15193	0.37486	5.74061	9.43345e-09	5.71834e-07
Dennd4c	86.2465	2.19783	0.689286	3.18856	0.00142985	0.00553206
Phf2	256.331	2.88177	0.48274	5.9696	2.37839e-09	2.24135e-07
Gcc2	150.758	2.3962	0.515989	4.6439	3.41893e-06	4.01551e-05
Dbil5	22.9642	-2.48678	0.666143	-3.73311	0.00018913	0.00102605
Camk4	12.8446	4.33365	1.29993	3.33376	0.00085679	0.00361779
Crygn	3.82333	-3.59484	1.1535	-3.11647	0.0018303	0.00682338
Notch3	41.0686	2.69312	0.640476	4.20488	2.61223e-05	0.00020347
Atg5	1689.29	-2.13514	0.457227	-4.66977	3.01535e-06	3.64494e-05
P3h2	90.5622	2.5703	0.576069	4.46179	8.1276e-06	7.9615e-05
Enpp6	14.4935	-2.44407	0.866011	-2.82222	0.0047693	0.0151667
Slc43a2	230.483	2.68149	0.472587	5.67406	1.39452e-08	7.46522e-07
Slamf7	139.029	2.08162	0.698655	2.97947	0.0028875	0.00998512
Cep250	150.714	3.28044	0.618115	5.30716	1.11347e-07	3.19975e-06
Mical2	59.2024	2.39224	0.756972	3.16027	0.00157621	0.00600473
Ncapd2	1675.19	2.43282	0.451782	5.38494	7.24685e-08	2.40899e-06
Bcl9	66.5714	2.94648	0.61013	4.82926	1.37041e-06	1.98902e-05
Fau	18101.5	-2.05903	0.388296	-5.30273	1.14082e-07	3.24226e-06
Smg6	224.843	2.42654	0.552324	4.39333	1.11627e-05	0.000103181
Kcnh2	9.35293	3.06717	1.12314	2.73089	0.00631642	0.0191866
Arl5c	131.388	-2.82145	0.705789	-3.99758	6.39927e-05	0.000418961
Lasp1	1243.08	2.55214	0.522681	4.88279	1.04594e-06	1.60393e-05
Ncoa6	254.934	2.64258	0.583654	4.52765	5.96434e-06	6.2272e-05
Setd1b	111.328	2.44882	0.675919	3.62295	0.000291267	0.00146522
Scaf1	805.634	3.00922	0.465152	6.46932	9.84457e-11	2.85698e-08
Egr1	61.7314	2.44784	0.861062	2.84282	0.00447169	0.0143859
Mllt6	357.094	2.31432	0.443524	5.21803	1.80837e-07	4.4343e-06
Sv2a	85.4349	2.38733	0.567957	4.20337	2.62972e-05	0.000204368
1700003F12Rik	662.038	-2.18484	0.458134	-4.76901	1.85137e-06	2.50208e-05
Osbpl7	70.0905	2.15221	0.711717	3.02398	0.00249475	0.00885124
Pcid2	394.605	2.02308	0.388042	5.21356	1.85251e-07	4.49178e-06
BC028528	114.699	-2.71614	0.495161	-5.48537	4.12612e-08	1.64805e-06
Cul7	1255.27	2.34278	0.410445	5.70791	1.14375e-08	6.48383e-07
Ift172	164.189	3.15701	0.520115	6.06983	1.28045e-09	1.5055e-07
Ripor1	230.409	2.06456	0.469812	4.39443	1.11063e-05	0.000102877
Gng10	561.53	-2.74404	0.553855	-4.95443	7.2541e-07	1.21622e-05
Phrf1	613.716	2.14824	0.449923	4.77469	1.79983e-06	2.44687e-05
Atp5j2	7879.53	-2.26907	0.452381	-5.01583	5.28062e-07	9.70862e-06
Golga4	292.259	3.136	0.629152	4.98449	6.21258e-07	1.08143e-05
Atp5l	5694.8	-3.08804	0.560019	-5.51417	3.50438e-08	1.47098e-06
Lmx1b	108.321	3.18014	0.625622	5.08317	3.71187e-07	7.46358e-06
Sema6c	6.52252	4.31489	1.35827	3.17675	0.00148935	0.00572573
Smurf1	505.244	2.43592	0.464126	5.2484	1.53429e-07	3.9676e-06
Six3	4.7132	-6.26855	2.06047	-3.0423	0.00234779	0.00839922
Rap1gap2	8.90781	4.80144	1.4616	3.28506	0.0010196	0.00418022
Agbl3	99.4077	-2.21932	0.553745	-4.00783	6.12781e-05	0.000404979
Itpkb	1106.82	2.4469	0.343494	7.12355	1.05182e-12	1.27286e-09
Zcchc2	203.93	2.58989	0.54453	4.7562	1.97268e-06	2.61627e-05
Irs2	72.7948	2.04762	0.631602	3.24195	0.00118715	0.00473987
Rpl12	30997.9	-2.54973	0.483657	-5.27177	1.35113e-07	3.63062e-06
Pogz	232.919	2.45292	0.478133	5.13021	2.89413e-07	6.18756e-06
Soga3	36.5808	2.79036	0.684324	4.07755	4.55129e-05	0.000318405
Ppp1r9b	982.776	3.13642	0.540175	5.80631	6.3865e-09	4.23234e-07
Cables2	104.585	2.55995	0.506951	5.0497	4.42494e-07	8.45993e-06
Rps21	15471.3	-2.96307	0.500857	-5.91601	3.29848e-09	2.70843e-07
Timm8b	3881.48	-3.64004	0.612954	-5.93851	2.87619e-09	2.50119e-07
Anpep	129.27	2.08075	0.544282	3.82293	0.000131874	0.00076227
Rreb1	109.923	3.04148	0.586094	5.1894	2.10968e-07	4.92419e-06
L3mbtl3	223.067	2.28209	0.503415	4.53322	5.80915e-06	6.09295e-05
Atp6v1g1	11889.8	-2.19298	0.450948	-4.86304	1.15594e-06	1.74535e-05
Whrn	138.906	2.37539	0.451854	5.25698	1.46442e-07	3.86034e-06
Sart1	785.871	2.76148	0.604225	4.5703	4.87036e-06	5.28073e-05
Akna	126.816	4.09659	0.613302	6.67957	2.39646e-11	1.02898e-08
1110008P14Rik	1948.46	-2.08585	0.416723	-5.00535	5.57592e-07	1.00895e-05
Abhd2	492.782	2.18594	0.479955	4.55446	5.25191e-06	5.62295e-05
Ciz1	414.393	2.43339	0.458911	5.30253	1.14211e-07	3.24226e-06
Srrm2	1288.76	2.13032	0.566652	3.75948	0.000170265	0.000939532
Rpl22l1	1710.6	-2.87595	0.424499	-6.77493	1.24467e-11	6.75072e-09
Lyplal1	1178.24	-2.39795	0.402658	-5.95532	2.59565e-09	2.38823e-07
Prrc2b	961.78	3.1377	0.517487	6.06334	1.33326e-09	1.54373e-07
Rab3gap2	499.105	2.12491	0.419416	5.06636	4.055e-07	7.95939e-06
Drd5	7.94211	-5.60181	1.94159	-2.88516	0.0039121	0.012841
Heatr5b	152.265	2.46835	0.560823	4.4013	1.07606e-05	0.000100306
Mtmr7	3.42843	5.08917	1.57317	3.23498	0.00121651	0.00483461
Wfs1	192.906	3.09568	0.590821	5.23962	1.60909e-07	4.09401e-06
Tnrc18	149.519	3.04612	0.64078	4.75377	1.99657e-06	2.63947e-05
Znfx1	450.498	2.66258	0.460687	5.77959	7.48833e-09	4.80793e-07
Uhrf1bp1	222.997	2.95466	0.519526	5.68722	1.29121e-08	7.0216e-07
Myo9a	73.7696	3.16976	0.650831	4.87032	1.11415e-06	1.68968e-05
Prex1	85.5649	2.42641	0.607602	3.99342	6.51266e-05	0.000425709
Hnrnpu	4834.72	2.10806	0.506595	4.16123	3.16532e-05	0.000237313
Coro7	483.337	2.33384	0.488431	4.77823	1.76849e-06	2.41541e-05
Mrpl12	18629.4	-2.15703	0.513624	-4.19963	2.6735e-05	0.000207085
Oxld1	630.933	-2.95986	0.446821	-6.62426	3.49002e-11	1.38325e-08
Zmynd8	718.267	2.53947	0.427733	5.93704	2.90212e-09	2.50262e-07
Sdk1	97.8813	2.06004	0.558056	3.69146	0.000222971	0.0011726
Batf2	459.798	2.28444	0.687135	3.32459	0.000885497	0.00371541
Plekhg5	139.773	2.21968	0.463092	4.79317	1.6417e-06	2.28231e-05
Dock3	115.054	2.76807	0.588381	4.70455	2.54421e-06	3.20514e-05
Slx4	123.171	2.41379	0.493513	4.89103	1.00308e-06	1.55667e-05
Bahcc1	134.437	2.31947	0.558352	4.15414	3.26509e-05	0.000243288
Cep131	249.478	3.26307	0.687634	4.74536	2.08134e-06	2.71994e-05
Zfp335	72.824	3.44722	0.693438	4.9712	6.65411e-07	1.14109e-05
Epg5	75.6089	2.34646	0.623386	3.76406	0.000167179	0.000926629
Rapgef1	1395.78	2.29319	0.468713	4.89253	9.95493e-07	1.55029e-05
Rere	544.376	2.17456	0.402626	5.40094	6.62942e-08	2.25838e-06
Spsb1	188.46	2.03613	0.562647	3.61884	0.000295924	0.00148533
Dag1	1823.93	2.04387	0.442165	4.62241	3.79312e-06	4.34907e-05
Deup1	2.16788	-5.80821	2.21417	-2.6232	0.00871077	0.0249554
Cbx4	433.731	2.12261	0.449626	4.72085	2.34863e-06	3.01215e-05
Bahd1	220.467	2.35737	0.470457	5.0108	5.42048e-07	9.88638e-06
Gnaz	6.087	-4.86234	1.5907	-3.05673	0.00223768	0.00806832
Slc7a5	3642.01	2.54377	0.452538	5.62111	1.89729e-08	9.37727e-07
Stat2	398.108	2.32642	0.561421	4.14381	3.41578e-05	0.000252237
Baz2a	295.984	2.69794	0.531498	5.0761	3.85266e-07	7.66441e-06
Flywch1	346.619	3.08203	0.548623	5.61776	1.93444e-08	9.50364e-07
9430038I01Rik	353.661	-2.87773	0.519797	-5.53627	3.08984e-08	1.34634e-06
Scamp2	715.752	2.19392	0.413425	5.3067	1.11627e-07	3.19975e-06
Prrc2c	554.817	2.47796	0.595573	4.16063	3.17367e-05	0.000237852
Daam2	120.287	2.34274	0.648471	3.61272	0.000303001	0.00151464
Ddx58	298.144	3.20903	0.724825	4.42732	9.54127e-06	9.09975e-05
Btbd16	7.13677	-2.95505	0.96944	-3.0482	0.00230214	0.00826317
Gm15429	12.1007	-2.01775	0.633326	-3.18595	0.00144277	0.00557367
Olfr56	80.5754	2.1282	0.822754	2.58668	0.00969046	0.027273
Ppp1ca	25669.5	-2.10231	0.450577	-4.66581	3.07408e-06	3.70291e-05
Ltbp4	78.5015	2.90785	0.711575	4.08651	4.37919e-05	0.000308919
Tlr8	19.5195	2.43729	1.03299	2.35945	0.0183019	0.045655
Zfp609	264.096	3.36592	0.568811	5.91746	3.26955e-09	2.69542e-07
C3ar1	250.645	2.29079	0.466247	4.91325	8.95802e-07	1.42347e-05
Phc1	316.194	2.45098	0.445127	5.50624	3.66574e-08	1.52223e-06
Madd	168.106	2.85765	0.542859	5.26407	1.40904e-07	3.75683e-06
Col16a1	432.549	2.43029	0.53775	4.51936	6.2028e-06	6.42734e-05
Sh3pxd2b	650.819	2.64391	0.429812	6.15131	7.68435e-10	1.05583e-07
Camta2	216.816	2.99736	0.548995	5.45972	4.76884e-08	1.81339e-06
Hnrnpul1	1731.64	2.47897	0.425383	5.82762	5.62227e-09	3.88843e-07
Ppp1r13l	107.478	3.74966	0.579793	6.46724	9.98071e-11	2.85698e-08
Spen	319.684	2.33626	0.611986	3.8175	0.000134813	0.000776115
Snrnp25	2104.69	-2.92884	0.548286	-5.34181	9.20216e-08	2.81143e-06
Eml2	495.713	2.45047	0.55094	4.4478	8.67535e-06	8.41011e-05
Foxa3	3.27339	-5.66252	1.70174	-3.32748	0.000876356	0.00368305
Atp1a3	145.496	2.29582	0.617518	3.71782	0.000200946	0.00107837
Slc16a11	3.12133	4.96425	1.81996	2.72767	0.00637837	0.0193249
Arhgef1	974.931	2.42886	0.541622	4.48441	7.3117e-06	7.32235e-05
Rcc2	7574.47	2.10276	0.435658	4.82661	1.38874e-06	2.00715e-05
Rps19	21465.7	-2.26809	0.439113	-5.16516	2.40235e-07	5.4112e-06
Sh3kbp1	397.225	2.22513	0.463651	4.79916	1.59336e-06	2.23045e-05
Trim62	171.631	3.61898	0.615722	5.87762	4.16215e-09	3.20082e-07
Irgq	197.366	2.37851	0.456724	5.20777	1.91121e-07	4.58579e-06
Elmo1	38.4088	2.93313	0.927621	3.16199	0.00156696	0.00597615
Smc1a	506.298	3.07071	0.501506	6.12298	9.18419e-10	1.19801e-07
Otud3	106.358	2.31376	0.581516	3.97885	6.92507e-05	0.00044883
Zmiz2	785.209	3.4579	0.595981	5.80203	6.55165e-09	4.28665e-07
Prkd2	152.434	2.29012	0.342148	6.69338	2.1808e-11	1.02151e-08
Chrnb1	19.1015	2.02183	0.708915	2.85201	0.00434441	0.0140101
Arhgap11a	198.641	2.76456	0.611796	4.51876	6.2203e-06	6.44223e-05
Phf8	110.616	2.17177	0.398804	5.44572	5.1597e-08	1.91398e-06
Wnk3	4.65922	4.17853	1.61845	2.58181	0.00982841	0.0275484
Atp1b2	35.5929	2.65327	0.556499	4.76778	1.86265e-06	2.51239e-05
Atg2b	388.858	2.54008	0.458781	5.53658	3.08436e-08	1.34634e-06
Tmem29	229.495	-2.54806	0.493739	-5.16075	2.45957e-07	5.50398e-06
Shtn1	32.5014	2.69598	0.882527	3.05484	0.00225179	0.00810643
Dicer1	371.507	2.16605	0.497529	4.35361	1.33913e-05	0.000118874
Arhgap32	83.865	2.81266	0.59993	4.68831	2.75475e-06	3.40789e-05
Rnf123	299.022	3.12653	0.582426	5.36811	7.95652e-08	2.55878e-06
Ago1	187.538	2.62411	0.403324	6.50622	7.70643e-11	2.37059e-08
L3mbtl4	17.4886	-4.26099	1.35244	-3.15059	0.0016294	0.00618794
Camsap2	277.438	2.36547	0.516254	4.58199	4.60582e-06	5.04925e-05
Prelp	82.7996	2.81249	0.531163	5.29497	1.19037e-07	3.31088e-06
Inava	9.20327	2.77064	1.09163	2.53806	0.0111468	0.0305619
Nppa	7.26693	-6.27139	1.69165	-3.70727	0.000209503	0.00111457
Gcn1l1	560.958	2.77992	0.518027	5.36636	8.03429e-08	2.56659e-06
Kif21b	713.296	3.60275	0.601009	5.9945	2.04111e-09	2.00321e-07
Amot	27.6938	2.16982	0.794078	2.7325	0.00628557	0.0191098
Pi4ka	947.014	2.49935	0.398095	6.27828	3.42344e-10	6.41429e-08
Coro2b	47.5156	3.34189	0.7606	4.39376	1.11407e-05	0.000103056
Tram2	187.349	2.1478	0.484067	4.43699	9.12269e-06	8.79003e-05
Lad1	6.08156	3.89341	1.35834	2.8663	0.00415298	0.0134941
Oasl1	133.079	2.55202	0.659239	3.87115	0.000108321	0.000646352
Ndufa7	6227.25	-3.11682	0.502017	-6.20859	5.34635e-10	8.9584e-08
Rnpep	786.364	2.00039	0.398733	5.01687	5.25193e-07	9.67313e-06
Fam222a	24.473	3.23837	0.73271	4.41972	9.88289e-06	9.36428e-05
Arhgef11	567.178	3.08345	0.570479	5.40501	6.48051e-08	2.22606e-06
Ccdc115	1150.83	-2.10491	0.491339	-4.28403	1.83541e-05	0.000153149
Ssh1	151.682	2.18266	0.643059	3.39418	0.000688344	0.00299805
Armc5	348.665	2.86729	0.54334	5.27715	1.31211e-07	3.55356e-06
Cmklr1	72.4116	2.81566	0.654143	4.30434	1.67485e-05	0.000142533
Zfand4	98.2782	-2.14192	0.512428	-4.17994	2.91589e-05	0.000221922
Nxt2	487.012	-2.20608	0.564726	-3.90647	9.36553e-05	0.000575159
Mkl1	270.699	2.26011	0.430254	5.25297	1.49666e-07	3.90457e-06
Gm5617	489.111	-2.96058	0.550725	-5.37579	7.62493e-08	2.50442e-06
Grap2	20.0789	3.22215	1.01278	3.18149	0.00146519	0.00564863
Rbm7	2568.43	-2.7831	0.534189	-5.20995	1.88895e-07	4.56403e-06
Dennd4b	186.936	2.6237	0.481802	5.44559	5.16338e-08	1.91398e-06
Fbrs	571.702	2.94087	0.541615	5.42982	5.64098e-08	2.03253e-06
Dctpp1	3628.26	-3.02587	0.565745	-5.34847	8.87016e-08	2.73264e-06
Clspn	127.452	2.44822	0.457327	5.35332	8.6353e-08	2.68437e-06
Tbc1d10b	612.619	2.48735	0.458555	5.42433	5.81708e-08	2.06707e-06
Sdhaf3	286.942	-2.10767	0.490855	-4.29388	1.75579e-05	0.000147882
Elmsan1	282.598	2.72229	0.51424	5.29382	1.1979e-07	3.31666e-06
AA986860	7.6672	2.43314	0.957406	2.54139	0.0110414	0.0303134
Ubap2l	1846.24	2.21098	0.421355	5.24731	1.54334e-07	3.97673e-06
Map2k3os	144.183	-2.53313	0.518179	-4.88852	1.01595e-06	1.57315e-05
Fam227a	25.6594	-2.59035	0.779838	-3.32165	0.000894857	0.00374819
Sh2b3	417.136	2.06746	0.471482	4.38503	1.15969e-05	0.000106039
Atxn2	396.321	2.53038	0.547928	4.61808	3.87299e-06	4.41984e-05
Safb2	382.876	2.70929	0.534874	5.06528	4.07799e-07	7.97413e-06
Pla2g6	450.659	2.01303	0.452619	4.44752	8.68684e-06	8.41562e-05
Immp1l	2054.72	-3.73633	0.604044	-6.18552	6.18964e-10	9.38004e-08
Zc3h12a	50.3291	2.1218	0.555548	3.8193	0.000133832	0.000771199
Selenok	2677.34	-2.00965	0.392986	-5.11381	3.15722e-07	6.60612e-06
Dhx9	975.974	2.97914	0.512298	5.81525	6.05416e-09	4.10448e-07
Sipa1l1	370.857	3.05116	0.575052	5.30588	1.12129e-07	3.20971e-06
Dpm3	1226.3	-2.12537	0.452357	-4.69844	2.62162e-06	3.27862e-05
Hectd4	147.718	2.03427	0.556357	3.65641	0.000255768	0.00131456
Tmem108	14.375	-4.37491	1.38885	-3.15002	0.00163257	0.0061954
Apobr	37.9599	3.21228	0.713402	4.50276	6.70782e-06	6.84157e-05
Trim46	22.766	2.85907	0.902478	3.16802	0.0015348	0.00586567
Muc1	6.86871	3.99005	1.34196	2.9733	0.00294612	0.0101555
Tom1	187.403	2.17946	0.52181	4.17673	2.95726e-05	0.00022449
Trpv3	9.44992	-3.6319	0.921609	-3.94082	8.12038e-05	0.000512434
Tmem18	994.786	-2.0592	0.34317	-6.00052	1.96691e-09	1.9852e-07
Hic1	38.0657	2.9523	0.791914	3.72806	0.000192963	0.00104218
Qrfp	9.85835	-2.45739	0.978266	-2.51199	0.0120054	0.032327
Simc1	3.38753	3.96699	1.65324	2.39952	0.0164166	0.0417402
Upf2	182.62	2.73165	0.641145	4.26059	2.03892e-05	0.000166887
Trim56	172.718	2.18595	0.619424	3.52901	0.000417112	0.00197943
Fbrsl1	154.183	2.91358	0.670769	4.34365	1.40137e-05	0.000123323
Usp48	311.594	2.27606	0.493528	4.61181	3.99178e-06	4.51788e-05
Hilpda	1936.03	-2.45146	0.452844	-5.41347	6.18139e-08	2.14163e-06
Tril	9.93457	3.06232	0.976099	3.1373	0.0017051	0.00643038
Fbxl7	92.4361	2.93629	0.632545	4.64202	3.45019e-06	4.04716e-05
Mdga1	20.1108	2.4787	0.69236	3.58007	0.000343502	0.00168069
Eif5al3-ps	14.0373	-2.20073	0.667139	-3.29876	0.000971129	0.004007
Fam221b	1366.96	-2.11239	0.457386	-4.61839	3.86729e-06	4.41578e-05
0610009L18Rik	84.245	-2.09451	0.47241	-4.43367	9.26421e-06	8.90557e-05
D830025C05Rik	18.5301	-3.31558	1.23933	-2.67531	0.00746611	0.0219981
Oaz1-ps	135.481	-2.02035	0.492585	-4.10151	4.10455e-05	0.000292512
Wdfy3	237.2	2.3748	0.514896	4.6122	3.98421e-06	4.51179e-05
Emx2	3.04476	4.5214	1.69873	2.66164	0.0077762	0.0227556
Cep164	324.788	2.76487	0.411684	6.716	1.86786e-11	9.57852e-09
Adgrd1	45.5431	2.17022	0.621736	3.49059	0.000481962	0.0022352
Fam19a2	10.5494	-3.75742	1.29762	-2.89562	0.00378411	0.0124952
Eml6	22.5079	2.49947	0.810765	3.08285	0.00205026	0.00751884
S100a1	6969.18	-2.43125	0.463561	-5.24473	1.56513e-07	4.00712e-06
Ptx4	4.3037	-5.30058	1.77831	-2.98068	0.0028761	0.00995406
Ctla2a	174.404	-2.03233	0.435704	-4.66448	3.09403e-06	3.72042e-05
Ubr3	446.482	2.06177	0.418888	4.92201	8.56606e-07	1.37712e-05
Gpr4	16.8454	2.17241	0.792172	2.74234	0.00610024	0.0186371
Phlpp1	198.933	2.37088	0.449986	5.2688	1.37322e-07	3.68517e-06
Sptssa	2114.1	-2.25826	0.450367	-5.01427	5.32363e-07	9.77897e-06
Gm9493	337.321	-3.07187	0.492737	-6.2343	4.53798e-10	8.13285e-08
Camsap3	39.5705	2.10275	0.763956	2.75245	0.00591515	0.018174
Dock5	166.391	2.2764	0.534994	4.255	2.0905e-05	0.000170203
Rin3	470.247	3.41285	0.539351	6.3277	2.48849e-10	5.12878e-08
Fam160a2	160.531	2.01295	0.443124	4.54264	5.55542e-06	5.88069e-05
Garem2	15.4722	2.35691	0.947799	2.48672	0.0128927	0.034289
Liph	24.2832	-4.47912	1.33437	-3.35673	0.000788713	0.0033669
Cnpy1	14.9088	-2.75176	0.868467	-3.16852	0.00153216	0.00585752
Tmem201	579.021	2.03034	0.414489	4.89841	9.66143e-07	1.51684e-05
Gemin7	2208.92	-2.03904	0.439955	-4.63466	3.57524e-06	4.15833e-05
Zfp36	284.572	2.17867	0.492682	4.42205	9.77691e-06	9.27726e-05
Setd2	280.434	2.21686	0.567361	3.90731	9.33285e-05	0.000573836
Ankrd45	7.31998	-5.72329	1.8989	-3.014	0.0025783	0.00911335
Coa4	600.576	-2.73773	0.522979	-5.23486	1.65106e-07	4.16505e-06
Uqcrq	18883.9	-2.72317	0.487902	-5.58139	2.38607e-08	1.1242e-06
Shld1	336.973	-3.19929	0.55842	-5.72918	1.00915e-08	5.95948e-07
Megf8	587.762	2.15056	0.472051	4.55578	5.2192e-06	5.59374e-05
Lrfn4	303.206	2.12296	0.53535	3.96555	7.32273e-05	0.000470014
Saysd1	446.515	-2.51841	0.453559	-5.55255	2.81535e-08	1.28089e-06
Asxl3	5.20127	-6.25665	2.2999	-2.7204	0.0065202	0.0196838
Zfp574	240.743	2.67198	0.475688	5.61708	1.94216e-08	9.5078e-07
Tlr9	15.5338	6.59306	1.53191	4.30383	1.67871e-05	0.000142732
Fndc7	14.1193	-3.01554	1.15486	-2.61117	0.00902343	0.0256869
Cenpe	248.051	2.02753	0.46111	4.39707	1.0972e-05	0.00010177
Wdr81	207.874	2.60972	0.481647	5.41833	6.01581e-08	2.10852e-06
Cxcr4	330.105	-2.08614	0.355327	-5.87104	4.33069e-09	3.28146e-07
1190002N15Rik	15.4949	2.12909	0.803068	2.6512	0.00802067	0.0233351
Insm2	5.63286	-5.24899	1.96822	-2.66688	0.00765592	0.0224546
Ttll13	18.2729	-2.97132	1.14137	-2.60329	0.00923349	0.0261584
Trrap	441.126	2.34147	0.578981	4.04412	5.25196e-05	0.000357839
A930002H24Rik	3.2737	-2.57635	1.08941	-2.36491	0.0180347	0.0451141
Pou3f3	10.4178	-5.62437	1.82049	-3.08948	0.0020051	0.00737292
Krt14	8.27867	2.8373	1.19276	2.37878	0.0173701	0.0436903
Zfp553	287.834	2.01649	0.363392	5.54907	2.87189e-08	1.29518e-06
Zfp629	201.972	2.23006	0.430614	5.1788	2.23317e-07	5.13307e-06
Spred2	353.448	2.37794	0.447926	5.30879	1.10356e-07	3.18675e-06
Gm21411	2.60357	-5.43043	1.97514	-2.74938	0.00597079	0.0183068
Pnoc	9.48817	-4.46591	1.6413	-2.72096	0.00650928	0.0196537
Hdgfl1	5.88015	-5.90346	1.87417	-3.14991	0.00163321	0.0061967
BC049762	32.6444	-2.90722	0.632845	-4.59389	4.35058e-06	4.82591e-05
Wnk1	833.51	2.20127	0.509566	4.31988	1.56111e-05	0.000134678
Tmem104	373.51	2.81638	0.545256	5.16524	2.40127e-07	5.4112e-06
Eif4g1	6066.01	2.44441	0.446922	5.46943	4.51497e-08	1.75904e-06
Polr2k	468.234	-2.88463	0.593736	-4.85844	1.18314e-06	1.77729e-05
Gapt	10.1225	2.37826	0.99188	2.39773	0.0164971	0.0419086
Clec9a	10.6851	2.95307	1.16686	2.53079	0.0113804	0.0310293
Patl1	396.445	2.39397	0.478435	5.00375	5.62263e-07	1.01348e-05
Chrm3	10.0736	-4.53535	1.62348	-2.7936	0.00521243	0.0163265
Gm6195	100.374	-3.00869	0.635982	-4.73077	2.23671e-06	2.89019e-05
Kcnk6	22.3023	4.11503	0.815794	5.04421	4.55408e-07	8.65863e-06
Zfp526	56.2107	2.80011	0.513738	5.45046	5.024e-08	1.88263e-06
Zfp319	151.23	2.94775	0.515673	5.71632	1.08856e-08	6.26683e-07
Zfp518b	140.892	2.64752	0.439863	6.01897	1.75525e-09	1.85901e-07
Prr12	279.39	4.20071	0.589024	7.13165	9.9176e-13	1.27286e-09
Rps11-ps4	2.32119	-4.68811	1.62688	-2.88166	0.00395584	0.0129598
Zfp316	162.72	2.19566	0.441851	4.96924	6.72157e-07	1.14869e-05
Tent5b	4.71008	4.59315	1.58143	2.90442	0.0036793	0.0121973
Krt1	4.71807	-5.05748	1.89113	-2.67432	0.00748806	0.022047
Irgm1	3538.47	2.51106	0.851003	2.95071	0.00317043	0.0107968
Tefm	919.515	-3.17835	0.516792	-6.15015	7.74085e-10	1.05655e-07
Wdr27	21.6239	-2.85628	0.62749	-4.55192	5.31588e-06	5.6767e-05
Rnf31	286.391	2.82298	0.467925	6.03298	1.60964e-09	1.77241e-07
Rpl9	26026.9	-3.3619	0.509738	-6.59534	4.24269e-11	1.5562e-08
C2cd3	170.913	2.5385	0.473623	5.35975	8.33387e-08	2.62657e-06
Atmin	300.611	2.32337	0.496807	4.6766	2.91669e-06	3.55909e-05
Ctdspl	253.17	2.35163	0.447843	5.25102	1.51261e-07	3.92631e-06
Rexo1	364.66	2.33973	0.452942	5.16562	2.39637e-07	5.40955e-06
Erfe	12.4883	2.45799	0.896781	2.7409	0.00612715	0.0187055
Mafa	14.3369	2.7504	0.884704	3.10884	0.00187824	0.00697236
A430005L14Rik	1558.62	-2.80582	0.494637	-5.67248	1.40749e-08	7.4957e-07
Bola2	2097.2	-2.14012	0.468286	-4.57012	4.87443e-06	5.28192e-05
Ankfn1	306.207	2.12119	0.639876	3.315	0.000916424	0.00382338
Flrt1	6.9633	-5.6752	1.74967	-3.24359	0.00118034	0.00471817
Sned1	9.16362	2.52925	0.999617	2.53022	0.0113992	0.0310559
Bri3	6680.91	-2.76147	0.501743	-5.50374	3.71811e-08	1.53876e-06
Klk9	5.12363	-5.59046	1.80884	-3.09063	0.0019973	0.0073521
Trappc9	296.686	2.71376	0.56493	4.8037	1.5576e-06	2.19427e-05
4930483J18Rik	3.20202	-6.02716	2.40481	-2.5063	0.0122003	0.0327576
Rpl9-ps7	73.0177	-3.14715	0.552372	-5.69753	1.21555e-08	6.75268e-07
Olfr731	3.10216	-5.74494	2.36004	-2.43425	0.0149225	0.0385937
Lmod1	10.6618	3.03145	0.871811	3.47718	0.000506709	0.00232641
Kmt2d	217.501	2.2235	0.710643	3.12886	0.00175488	0.00657841
Selplg	222.191	2.67259	0.522876	5.11134	3.19888e-07	6.67972e-06
Gm7204	192.07	-2.05053	0.345363	-5.93732	2.89725e-09	2.50262e-07
Gm8181	23.1027	-3.03655	0.936886	-3.2411	0.00119068	0.00475211
F2r	60.745	2.01598	0.604751	3.33357	0.000857376	0.00361952
Ccdc57	86.5459	2.14775	0.566356	3.79223	0.000149302	0.000844302
Zdhhc22	3.83519	-5.71854	2.03702	-2.8073	0.00499585	0.0157741
Gm5763	9.27072	-2.31963	0.754972	-3.07247	0.00212294	0.00774265
Myof	218.918	2.42451	0.578498	4.19104	2.77673e-05	0.000213618
Ccdc6	354.157	2.31591	0.464006	4.99111	6.00323e-07	1.05965e-05
P2ry6	114.111	2.00516	0.549569	3.6486	0.000263675	0.0013488
Lonrf2	22.4041	-4.50618	1.39969	-3.21942	0.00128452	0.00506226
Gm12185	643.917	2.17922	0.924342	2.35759	0.0183941	0.0458129
Zfp710	249.369	2.06368	0.434643	4.74799	2.05449e-06	2.69382e-05
Gm8186	609.644	-2.34249	0.473685	-4.94525	7.60464e-07	1.26015e-05
C5ar1	170.501	2.22106	0.395752	5.61225	1.99714e-08	9.73073e-07
Tex50	11.2821	-4.98322	1.58901	-3.13605	0.00171241	0.00645561
Rtl5	16.2128	2.48932	0.872003	2.85471	0.00430762	0.0139088
Sorl1	12.4614	2.79653	1.16244	2.40574	0.0161398	0.0411327
Dcaf7	1435.95	2.10549	0.429937	4.89721	9.72081e-07	1.52354e-05
Cox7b2	3.20435	-6.24605	2.35883	-2.64795	0.00809815	0.0235008
Gm5417	14.4661	-2.67554	0.921434	-2.90367	0.00368813	0.0122167
Dtx3l	408.675	2.45408	0.562194	4.36518	1.27016e-05	0.000114215
Proser1	173.38	2.46327	0.418689	5.88329	4.02186e-09	3.11999e-07
Cdc42ep1	219.425	2.20894	0.52991	4.16852	3.06588e-05	0.000231205
Tmem202	36.3312	-2.24459	0.617185	-3.63682	0.00027603	0.00140064
Sall2	202.059	2.19437	0.428083	5.12604	2.959e-07	6.30011e-06
Clip1	385.194	2.18807	0.473693	4.61917	3.85274e-06	4.40536e-05
Polr1a	536.217	2.70097	0.373059	7.24007	4.4846e-13	9.27396e-10
Ap5b1	78.6822	2.52735	0.552923	4.57089	4.85649e-06	5.27078e-05
Zfpm1	150.623	4.09732	0.626756	6.53734	6.2624e-11	2.01539e-08
Grm5	10.3826	-3.06883	1.14901	-2.67084	0.00756619	0.0222369
Prss46	6.34177	3.27755	1.366	2.39937	0.0164234	0.0417473
Olfr1318	9.72212	-3.51851	0.962548	-3.65542	0.000256766	0.00131903
2410015M20Rik	6736.27	-2.56191	0.49177	-5.20958	1.89273e-07	4.56781e-06
Olfr642	4.77173	-6.46982	2.05957	-3.14134	0.00168176	0.00635726
Arhgap23	192.827	3.62518	0.529588	6.84528	7.63277e-12	5.42453e-09
Arl4c	66.5194	2.04881	0.577454	3.54801	0.00038815	0.0018691
Gm7984	206.89	-2.20282	0.49388	-4.46025	8.18653e-06	8.0116e-05
Tmem17	428.688	-2.50783	0.378258	-6.62995	3.35798e-11	1.35702e-08
Slc35c1	315.32	2.71956	0.535078	5.08255	3.72396e-07	7.48058e-06
Rpp38	412.839	-2.06141	0.446713	-4.61461	3.93842e-06	4.47469e-05
Mrps16	1716.15	-2.01552	0.38749	-5.20147	1.97723e-07	4.68939e-06
Grem2	22.7335	2.17385	0.913898	2.37865	0.017376	0.0436955
Spink8	12.6553	-3.55153	1.21583	-2.92107	0.00348829	0.0116919
Tmc8	226.534	2.39045	0.477532	5.00584	5.56183e-07	1.00729e-05
Ubqln2	91.92	2.70679	0.710922	3.80744	0.000140412	0.000801631
Prag1	86.2072	2.6903	0.636375	4.22754	2.36257e-05	0.000187929
Ndufaf6	802.456	-2.82927	0.52788	-5.35967	8.33727e-08	2.62657e-06
C130071C03Rik	132.401	-2.1949	0.659205	-3.32961	0.000869681	0.00366247
Gpr18	8.49003	3.07567	1.3001	2.36573	0.0179947	0.0450359
Il31ra	4.63725	-4.14635	1.74127	-2.38122	0.0172555	0.043455
C77080	245.037	2.47563	0.598061	4.13943	3.48163e-05	0.000256456
Gk2	3.65726	-3.21295	1.32156	-2.43117	0.0150501	0.038851
Maml1	255.952	2.49761	0.669443	3.73087	0.000190816	0.00103357
Fam78a	72.6234	2.40247	0.565281	4.25004	2.1373e-05	0.000173369
Minos1	3791.36	-2.02884	0.433901	-4.67582	2.92781e-06	3.57054e-05
Rps27rt	19.1633	-3.24325	0.733828	-4.41963	9.88679e-06	9.36428e-05
Atp5k	4226.87	-2.36266	0.520407	-4.54003	5.6246e-06	5.93603e-05
Rtn4rl2	53.4912	3.40067	0.784603	4.33426	1.46249e-05	0.000127774
Gm7327	103.315	-2.20651	0.433784	-5.08666	3.64432e-07	7.39995e-06
Cdr2l	377.954	2.43722	0.442648	5.506	3.67078e-08	1.52223e-06
Ankrd37	247.353	-2.47004	0.494237	-4.99769	5.80225e-07	1.03626e-05
Zfp366	6.41246	3.23722	1.21332	2.66806	0.00762909	0.0223855
Insl6	112.848	-2.40684	0.514929	-4.67413	2.95209e-06	3.5959e-05
4930579K19Rik	19.4016	-2.55415	0.742354	-3.4406	0.000580423	0.00260019
Gm8121	321.961	-3.66305	0.617197	-5.93498	2.93878e-09	2.50676e-07
Fam174a	476.755	-2.11177	0.525375	-4.01954	5.83117e-05	0.000388305
Tmem199	2178.95	-2.17633	0.418935	-5.1949	2.04825e-07	4.8135e-06
Rnf7	2939.71	-2.17524	0.518725	-4.19345	2.74747e-05	0.000211526
Usp42	190.111	2.92018	0.486184	6.00634	1.89763e-09	1.93615e-07
1500011K16Rik	782.928	-3.12873	0.636473	-4.91574	8.84499e-07	1.41032e-05
2900026A02Rik	23.2468	2.68765	0.839243	3.20247	0.00136255	0.00531656
Rab11fip5	98.0534	2.31725	0.547814	4.22998	2.33708e-05	0.000186334
Commd1	1288.36	-2.23772	0.390668	-5.72793	1.01663e-08	5.98648e-07
Kif18b	344.766	2.07445	0.429987	4.82445	1.40387e-06	2.02462e-05
Ppp1r37	1998.64	2.29735	0.343901	6.68026	2.38526e-11	1.02898e-08
Vamp7	920.983	-2.21699	0.515781	-4.29831	1.72105e-05	0.000145851
Spn	87.592	2.00144	0.625048	3.20205	0.00136452	0.00532227
Tlr6	13.202	2.68824	1.03259	2.60341	0.00923027	0.0261564
Wdfy4	46.6854	2.29272	0.639056	3.58767	0.00033365	0.00164
Usp29	39.6451	-4.5687	1.52743	-2.99109	0.00277981	0.00968259
Coa6	400.889	-2.38886	0.546134	-4.37413	1.2192e-05	0.000110549
Trim32	258.38	2.84228	0.424054	6.70266	2.04665e-11	1.00432e-08
Rpl31-ps13	4.5305	-2.71388	1.07047	-2.53521	0.011238	0.0307264
Kctd14	5.63316	-2.71512	1.14391	-2.37354	0.0176187	0.0442076
Tubgcp6	157.251	2.32562	0.377424	6.16184	7.19062e-10	1.0293e-07
Nlgn2	58.4543	2.63148	0.861809	3.05343	0.00226241	0.00813737
Sox12	7.31449	3.44489	1.33825	2.57417	0.010048	0.028076
Rps10	12832.2	-2.74563	0.535028	-5.13175	2.87065e-07	6.1612e-06
Pld4	430.436	2.13074	0.527325	4.04065	5.33028e-05	0.000362206
Gm14964	24.8287	-2.47749	0.674619	-3.67242	0.000240261	0.00124698
Gm5963	25.6902	-2.98116	0.721261	-4.13326	3.57655e-05	0.00026195
Hbb-bs	6963.68	-5.1346	1.08249	-4.74333	2.10236e-06	2.732e-05
Hoxd3os1	107.431	-2.04335	0.474115	-4.30983	1.63383e-05	0.000139665
Mpp3	9.68671	-3.04452	1.03532	-2.94065	0.00327526	0.011097
C130026I21Rik	11.7249	4.1425	1.63313	2.53654	0.0111954	0.0306385
Nav2	209.962	2.55141	0.621316	4.10646	4.01775e-05	0.00028742
Nup188	550.523	2.53957	0.465848	5.4515	4.99461e-08	1.87502e-06
Hist1h1d	53.5002	-2.04383	0.590239	-3.46272	0.000534744	0.00243452
Serp2	82.5012	-2.31921	0.508673	-4.55933	5.1317e-06	5.52006e-05
Pcdh15	3.82507	-5.07937	2.10337	-2.41487	0.0157407	0.0403201
Tln2	287.268	2.28708	0.399549	5.72414	1.03962e-08	6.05269e-07
Tnrc6a	384.292	2.25239	0.431245	5.22299	1.76053e-07	4.35588e-06
Map1b	120.47	2.1061	0.561247	3.75254	0.000175054	0.000962672
Reep1	6.67112	3.09462	1.29716	2.38568	0.0170475	0.0430047
Prkcb	13.3165	2.00736	0.853518	2.35186	0.0186797	0.0464067
Cntn2	15.4809	-4.21346	1.15479	-3.64868	0.000263587	0.00134873
Cd8b1	64.1258	2.51694	0.872167	2.88585	0.0039036	0.0128233
Rnf26	40.6757	2.90258	0.765673	3.79089	0.000150108	0.000848524
Fes	88.9308	2.31847	0.603333	3.84276	0.000121657	0.000712925
Bcl3	71.7007	3.00616	0.665143	4.51957	6.19645e-06	6.42399e-05
Pom121	492.445	3.23111	0.505628	6.3903	1.65557e-10	3.90874e-08
Sec61b	6366.39	-2.58035	0.501786	-5.14233	2.71347e-07	5.91795e-06
Thoc7	1775.09	-2.57158	0.441459	-5.82518	5.70511e-09	3.91941e-07
4930563E22Rik	30.5185	-2.45955	0.677153	-3.6322	0.00028102	0.00142165
Zfp472	170.628	-2.18915	0.319092	-6.86057	6.8588e-12	5.04857e-09
Plxnb1	326.548	2.13189	0.478287	4.45733	8.29855e-06	8.10014e-05
Zfp14	108.703	-2.14773	0.465012	-4.61864	3.86254e-06	4.41281e-05
Ndst1	436.976	2.09556	0.439562	4.76739	1.86629e-06	2.51565e-05
Nt5dc3	172.041	2.54397	0.594852	4.27665	1.89725e-05	0.000157671
Olfr279	5.63949	-5.92661	1.9369	-3.05984	0.00221454	0.00799609
Klk13	4.20545	-6.34083	2.07933	-3.04946	0.00229253	0.00823154
1810037I17Rik	2665.96	-2.59368	0.539028	-4.81178	1.49594e-06	2.12483e-05
Syne3	20.8017	3.53258	0.847892	4.16632	3.09561e-05	0.000233189
Gon4l	166.202	3.52801	0.433776	8.13326	4.179e-16	4.30646e-12
Ffar4	3.16855	4.20477	1.68398	2.49693	0.0125275	0.0334835
Msi1	139.912	2.03081	0.453962	4.47353	7.69405e-06	7.63072e-05
D130007C19Rik	10.8147	-3.28707	1.09586	-2.99953	0.00270397	0.00946321
Slfn5	81.0292	2.8746	0.610241	4.71059	2.46998e-06	3.13077e-05
2900041M22Rik	113.355	-3.33184	0.637452	-5.22681	1.72457e-07	4.2964e-06
Atpif1	5937.22	-2.3686	0.424219	-5.58345	2.35791e-08	1.1242e-06
Parp4	69.7442	2.16531	0.646911	3.34715	0.000816483	0.00346892
Atad3aos	9.51523	-2.34084	0.809548	-2.89154	0.00383353	0.0126334
Gm4876	105.289	-2.24737	0.452756	-4.96376	6.91425e-07	1.17383e-05
9130230L23Rik	4.72714	-3.76152	1.49834	-2.51046	0.0120573	0.0324415
Kdm2a	531.348	2.272	0.443862	5.11871	3.0763e-07	6.49617e-06
Mgmt	26.5133	-2.4078	0.679691	-3.5425	0.000396356	0.00190019
Klhl18	344.146	2.11167	0.435046	4.85391	1.21051e-06	1.80657e-05
Actn4	3839.31	2.12095	0.468341	4.52865	5.93612e-06	6.20717e-05
Pcnx3	369.051	3.02498	0.498506	6.06809	1.29442e-09	1.50723e-07
Agap1	420.574	2.62208	0.446526	5.87218	4.30089e-09	3.2709e-07
Commd5	156.202	-2.25501	0.47225	-4.77503	1.79681e-06	2.44599e-05
Nfic	783.82	3.03974	0.500276	6.07612	1.23122e-09	1.50151e-07
9130017K11Rik	4.98642	-4.47279	1.81607	-2.46289	0.0137821	0.0361688
Sugct	20.3037	-2.18924	0.71279	-3.07136	0.00213084	0.00776324
Sertad3	296.751	-2.12454	0.46372	-4.58152	4.616e-06	5.05359e-05
Zfp811	6.42257	-4.72071	1.69248	-2.78923	0.00528337	0.0165091
Ankrd17	491.241	2.1146	0.470693	4.49253	7.03832e-06	7.09686e-05
Foxd2	18.7172	2.07474	0.87977	2.35827	0.0183601	0.0457569
Tead1	209.554	2.5107	0.60411	4.15603	3.2383e-05	0.000241968
Tns1	110.248	2.3793	0.584567	4.0702	4.6973e-05	0.000327176
Gm7353	20.33	2.34872	0.652591	3.59907	0.000319355	0.00158409
Pprc1	373.142	2.11946	0.483095	4.38724	1.14797e-05	0.000105248
Gm14168	5.0236	3.16604	1.2877	2.45868	0.0139447	0.0365417
4930502E18Rik	48.1469	-3.75418	0.578638	-6.48796	8.7007e-11	2.63708e-08
Zfp459	7.73088	-4.19579	1.35511	-3.09627	0.00195973	0.00723317
Rtl6	3.64727	5.08901	1.84608	2.75666	0.00583958	0.017974
Gm7936	29.5736	-2.44083	0.68203	-3.57877	0.00034522	0.00168802
Gm5160	28.3598	-2.15563	0.538151	-4.00562	6.18552e-05	0.000407766
Tcf7l1	132.219	2.78322	0.485106	5.73735	9.6169e-09	5.77855e-07
Fmnl1	98.6357	3.68707	0.678794	5.4318	5.57882e-08	2.02327e-06
Izumo4	38.2511	-2.57622	0.593035	-4.34413	1.39826e-05	0.000123155
Triqk	9.00693	-3.0891	1.14894	-2.68864	0.00717428	0.0212782
Fut2	13.6612	-5.16883	1.41052	-3.66448	0.000247845	0.00128183
9330154J02Rik	16.0725	-4.03759	1.33068	-3.03424	0.00241145	0.0086016
Npm3	2506.31	-2.31157	0.470245	-4.91567	8.84785e-07	1.41032e-05
Olfr1322	4.17415	-5.60232	1.98984	-2.81546	0.00487081	0.0154347
Cd248	174.348	2.18716	0.453055	4.82759	1.38199e-06	2.00301e-05
Adgrf5	112.567	2.1284	0.467614	4.55161	5.32368e-06	5.68209e-05
Foxk1	204.977	2.85996	0.490321	5.83282	5.44973e-09	3.86357e-07
Cebpb	373.66	2.14688	0.504022	4.2595	2.04886e-05	0.000167331
Sipa1	269.414	2.44084	0.513582	4.75258	2.00839e-06	2.64831e-05
Cep162	104.133	2.88984	0.577717	5.00216	5.66901e-07	1.01953e-05
Fxyd3	81.4491	-2.82232	0.526547	-5.36004	8.32018e-08	2.62657e-06
Nat8f1	117.885	-2.99004	0.595429	-5.02165	5.12288e-07	9.49773e-06
Chd6	229.567	2.07338	0.443967	4.67011	3.01043e-06	3.64114e-05
Aak1	439.619	2.4744	0.416868	5.93569	2.92616e-09	2.50676e-07
Rbbp4	8492.35	-2.10672	0.408845	-5.15285	2.5656e-07	5.6857e-06
Gm10020	9.99185	-2.707	0.784092	-3.4524	0.000555631	0.00251194
Snrpg	3096.21	-2.39993	0.491121	-4.88664	1.02573e-06	1.58236e-05
Ryr3	67.778	-2.36209	0.594031	-3.97637	6.99756e-05	0.000452525
Fam136a	3249.67	-2.13609	0.396362	-5.38924	7.07573e-08	2.37304e-06
Bloc1s2	1715.25	-2.43046	0.46868	-5.18575	2.15146e-07	4.9949e-06
Ece1	145.437	2.46494	0.500399	4.92594	8.3955e-07	1.35924e-05
Prdm2	199.977	2.21155	0.408262	5.41699	6.06091e-08	2.11006e-06
Pkn1	498.55	2.17989	0.319544	6.82187	8.98603e-12	5.75868e-09
Sptan1	2133.24	2.79451	0.463666	6.02699	1.67037e-09	1.81191e-07
1600029O15Rik	4.99462	-4.47923	1.28359	-3.48961	0.000483727	0.00224086
Rpl32	53634.8	-2.46874	0.403531	-6.11785	9.48437e-10	1.22939e-07
Rpl36	53880.3	-2.74889	0.529875	-5.1878	2.12789e-07	4.95546e-06
Sema3b	496.135	2.3629	0.472775	4.99795	5.79431e-07	1.03626e-05
E030024N20Rik	49.3974	-2.3805	0.463542	-5.13546	2.81462e-07	6.06792e-06
Gm9234	55.7109	-2.45211	0.449739	-5.45231	4.972e-08	1.86994e-06
Palld	93.472	2.03388	0.710796	2.86141	0.00421767	0.0136719
Gm10036	93.4637	-3.07471	0.588653	-5.2233	1.75758e-07	4.35381e-06
1700084J12Rik	3.47122	-3.31523	1.38262	-2.39778	0.0164947	0.0419076
Gstp3	8.78789	2.70711	1.16306	2.32757	0.019935	0.0489526
Arhgap35	693.118	2.48152	0.432924	5.732	9.92535e-09	5.9178e-07
Spock2	3.32802	4.98264	1.90646	2.61356	0.00896049	0.025543
Upf1	1031.92	2.72597	0.471966	5.77577	7.66012e-09	4.87269e-07
Phf21a	180.044	2.41782	0.484709	4.98818	6.09508e-07	1.07147e-05
Dock1	617.476	2.0595	0.467532	4.40504	1.05766e-05	9.8725e-05
Smim4	578.828	-2.87853	0.572889	-5.02457	5.04554e-07	9.36834e-06
Hist1h2bg	12.5022	-2.26042	0.812537	-2.78193	0.0054036	0.016823
Rrp1b	395.117	2.47408	0.372498	6.64186	3.09757e-11	1.27682e-08
Prss43	3.19157	-5.87674	2.29816	-2.55714	0.0105535	0.0292114
Rpl5	21357.9	-2.50208	0.425055	-5.88648	3.94517e-09	3.10344e-07
Gm17383	14.0866	-2.19195	0.83497	-2.62519	0.00866013	0.0248332
Zfp958	209.738	-2.07768	0.477582	-4.35041	1.35886e-05	0.000120404
Rnf169	161.915	2.22585	0.397095	5.60533	2.07861e-08	1.00564e-06
Col13a1	13.1986	3.31779	1.11649	2.97161	0.00296242	0.0102014
Hspd1-ps3	508.285	2.04647	0.5658	3.61694	0.000298102	0.00149414
Gm4832	8.04644	-2.60591	0.970778	-2.68435	0.00726711	0.0214947
Zfp516	184.245	2.24915	0.508498	4.42313	9.72831e-06	9.23965e-05
Fam57b	4.77489	4.66983	1.74792	2.67165	0.00754797	0.0221916
Vwa8	631.029	2.19053	0.456332	4.8003	1.58427e-06	2.22273e-05
Grin2a	5.31194	-4.37735	1.81896	-2.40651	0.0161056	0.041061
Rad51b	215.237	-2.04347	0.407618	-5.0132	5.35308e-07	9.82431e-06
Zfp945	201.841	-2.28689	0.478783	-4.77647	1.78398e-06	2.43335e-05
Fam19a1	3.77991	-6.0047	2.25696	-2.66053	0.00780176	0.022812
Hnrnpm	2245.67	2.31967	0.545324	4.25375	2.10223e-05	0.000170848
Usp47	738.796	2.52797	0.44297	5.70686	1.15079e-08	6.49802e-07
Zc3h4	348.803	3.44661	0.588568	5.85592	4.74364e-09	3.48154e-07
Naa38	1480.32	-2.00785	0.425261	-4.72145	2.34168e-06	3.00511e-05
Rpl11	13209.4	-2.41733	0.465754	-5.19015	2.10128e-07	4.91014e-06
Vpreb1	6.0896	-3.14423	1.10737	-2.83937	0.00452033	0.0145138
Tonsl	131.477	2.85654	0.606053	4.71334	2.43683e-06	3.10211e-05
Csf2ra	98.362	2.10267	0.595247	3.53244	0.00041175	0.00195759
Fxn	1354.56	-2.1759	0.449331	-4.84253	1.28197e-06	1.88724e-05
Ptk2b	102.884	2.78876	0.657693	4.24021	2.23309e-05	0.000179711
Arhgef12	744.266	2.256	0.417418	5.40467	6.49279e-08	2.22656e-06
Uqcr10	15102.1	-2.71432	0.456928	-5.94036	2.84397e-09	2.50048e-07
Gm5292	9.693	-2.30704	0.824241	-2.79899	0.00512635	0.0161095
Zfp341	42.2166	2.38569	0.482149	4.94804	7.49642e-07	1.249e-05
Adamts14	69.3344	2.29683	0.76884	2.9874	0.00281361	0.00978215
Taok2	516.733	2.00275	0.362635	5.52277	3.33697e-08	1.42097e-06
Kif13b	81.3602	2.91441	0.532402	5.47408	4.39784e-08	1.72976e-06
Hist1h4a	16.8361	-2.28204	0.780254	-2.92474	0.00344747	0.0115739
Gemin2	694.927	-2.04994	0.415216	-4.93704	7.93171e-07	1.30153e-05
Gm10076	496.804	-3.2	0.604448	-5.29408	1.19617e-07	3.31666e-06
Zdhhc8	391.809	2.83433	0.539763	5.25106	1.51228e-07	3.92631e-06
Zfp462	96.061	2.0533	0.6089	3.37215	0.000745828	0.00321445
Ap2a1	1091.68	3.11648	0.616865	5.05213	4.3692e-07	8.38448e-06
Ppih	1490.64	-2.76891	0.51664	-5.35945	8.34741e-08	2.62657e-06
Rpl36a-ps1	11.6994	-2.20457	0.629021	-3.50476	0.000457016	0.00213876
Pantr1	4.81614	-4.62388	1.79071	-2.58215	0.00981877	0.0275289
Rps10-ps1	697.279	-2.71724	0.576523	-4.71316	2.43907e-06	3.10304e-05
Gm10080	45.6413	-2.00497	0.496677	-4.03677	5.41919e-05	0.000366796
Adgrg3	6.9586	3.55346	1.37849	2.57778	0.00994366	0.0278072
Rpl35a	10773.2	-2.79204	0.530066	-5.26735	1.3841e-07	3.70954e-06
Hist1h4c	24.2288	-3.45383	0.765792	-4.51014	6.47854e-06	6.65949e-05
Cd302	834.516	-2.51681	0.432521	-5.81894	5.9223e-09	4.03111e-07
Gm10086	4.22557	-4.16258	1.24344	-3.34763	0.000815054	0.00346427
H3f3a	6379.29	-2.34912	0.457187	-5.1382	2.7738e-07	6.02072e-06
Ctnna3	9.83686	-4.12605	1.66143	-2.48343	0.0130126	0.0345381
Arl1	2948.57	-2.14001	0.399369	-5.35848	8.39268e-08	2.62976e-06
Acyp2	93.7804	-3.66887	0.763409	-4.8059	1.54056e-06	2.17472e-05
Galnt13	6.87179	-5.2825	1.69565	-3.11532	0.00183747	0.00684691
Blnk	24.2482	2.37804	0.827817	2.87266	0.00407028	0.0132736
Olfr160	3.44385	-5.25001	2.10303	-2.4964	0.012546	0.0335243
H2-K1	8449.52	2.00534	0.482258	4.15822	3.20738e-05	0.000239943
Taok3	227.011	2.00578	0.449503	4.46222	8.11151e-06	7.9577e-05
Olfr1490	11.9376	-6.59552	1.64788	-4.00243	6.26949e-05	0.000412035
Hipk2	102.287	2.57885	0.547781	4.70782	2.50384e-06	3.16784e-05
Tmem151a	5.841	3.93584	1.42716	2.75782	0.00581887	0.0179156
Rps7	43611.9	-3.02927	0.486895	-6.22161	4.92072e-10	8.45133e-08
Olfr525	6.69456	-6.54271	1.86317	-3.51159	0.000445427	0.00209261
Sox21	9.02261	4.29497	1.30717	3.28571	0.00101727	0.00417398
Cep128	159.987	2.47052	0.482039	5.12514	2.97309e-07	6.31481e-06
Ksr2	6.92335	-3.59847	1.43703	-2.5041	0.0122764	0.0329191
Dot1l	538.308	2.21488	0.468527	4.72732	2.27501e-06	2.93416e-05
Gm5805	982.361	-3.65122	0.610153	-5.98411	2.17575e-09	2.1152e-07
Patj	100.912	2.60432	0.404299	6.44158	1.18236e-10	3.11773e-08
Ssbp3	463.793	2.03119	0.434286	4.67707	2.90998e-06	3.55301e-05
Rps12	24705.5	-2.51012	0.479887	-5.23065	1.68914e-07	4.23518e-06
Rpl34	15139.5	-3.49947	0.550329	-6.35886	2.03254e-10	4.59416e-08
Lmtk3	13.386	2.8775	0.748916	3.84222	0.000121928	0.000714308
Gm6055	158.444	-2.16483	0.408597	-5.2982	1.16947e-07	3.27929e-06
Rpl13a-ps1	41.7109	-3.30911	0.772489	-4.2837	1.83809e-05	0.00015331
Cnih4	3646.63	-2.32685	0.440155	-5.28644	1.2472e-07	3.41818e-06
Rapgef2	1481.26	2.00586	0.479423	4.18391	2.86543e-05	0.000219133
Gak	668.711	2.17337	0.332567	6.53511	6.35614e-11	2.01539e-08
Gm6030	16.3499	-3.05628	0.700629	-4.36219	1.28766e-05	0.000115336
Trank1	10.3473	-4.00389	1.27742	-3.13436	0.00172228	0.00648568
Erbb2	152.151	2.16052	0.556909	3.87949	0.000104677	0.000629709
Rpl17	1662.67	-7.21487	1.37049	-5.26443	1.40622e-07	3.75418e-06
Itgb1bp1	2879.97	-2.54783	0.480549	-5.30192	1.1459e-07	3.24409e-06
Gm15772	416.299	-2.03385	0.381979	-5.32452	1.01222e-07	3.01626e-06
Rpl9-ps6	22.7654	-3.65205	0.731577	-4.99203	5.97486e-07	1.05792e-05
Gm5453	25.0996	-2.02477	0.604493	-3.34954	0.000809459	0.00344547
Tubb4a	11.1237	2.52642	1.05556	2.39343	0.0166915	0.0422672
Cebpzos	959.768	-3.9506	0.589739	-6.69889	2.10009e-11	1.00658e-08
AI413582	1805.46	-2.63092	0.502141	-5.2394	1.61098e-07	4.09401e-06
Shisal1	5.46172	-5.48248	1.94981	-2.8118	0.0049265	0.0155824
Kdr	86.9178	2.24549	0.46962	4.78149	1.73998e-06	2.38914e-05
Ccdc177	33.5442	-5.39641	1.28102	-4.21257	2.5248e-05	0.000198071
Rpl35	33614	-2.51184	0.441156	-5.69377	1.24262e-08	6.8113e-07
Gm9701	4.92434	-2.42041	0.975483	-2.48124	0.0130927	0.0347239
Sox7	11.8054	3.23077	0.934604	3.45684	0.000546558	0.00248009
Kif1b	243.699	2.19171	0.445067	4.92444	8.46035e-07	1.36633e-05
Clip2	385.266	2.50027	0.393382	6.35583	2.07306e-10	4.59416e-08
Pstk	855.258	-2.83833	0.513845	-5.52372	3.31901e-08	1.41625e-06
Parp10	452.55	2.22688	0.54041	4.12072	3.77687e-05	0.0002738
Gm8995	35.5829	3.24085	1.00417	3.22739	0.00124925	0.00494374
Tmem117	31.2562	-2.30294	0.726937	-3.16801	0.00153486	0.00586567
Gm12657	11.4023	-2.74853	0.817716	-3.36123	0.00077597	0.00332213
Rpl27	34986.7	-2.20591	0.463423	-4.76003	1.93563e-06	2.58544e-05
Gm9396	56.2077	-2.41979	0.562177	-4.30432	1.67499e-05	0.000142533
Bcl9l	188.298	3.73961	0.523095	7.14901	8.74061e-13	1.20096e-09
B9d2	1290.35	-2.48587	0.53854	-4.61595	3.91307e-06	4.45479e-05
Rps15	60614.7	-2.13344	0.443648	-4.80885	1.51798e-06	2.14726e-05
Snrnp70	2487.49	2.84991	0.582526	4.89233	9.96502e-07	1.55029e-05
Gm5616	8.96019	-2.34543	0.903414	-2.59618	0.00942666	0.0266288
Ccdc102a	95.4358	2.52684	0.626326	4.03439	5.4744e-05	0.000369684
Unc5d	3.85523	-5.99538	2.06153	-2.90821	0.00363499	0.0120834
Gm8730	421.477	-2.259	0.423333	-5.33622	9.49053e-08	2.87623e-06
Sp3os	126.636	-2.32572	0.428745	-5.42448	5.81238e-08	2.06707e-06
Gm10136	53.5051	-2.13082	0.455976	-4.67309	2.96696e-06	3.60693e-05
Chchd1	3495.7	-3.48008	0.596792	-5.8313	5.49956e-09	3.86846e-07
Slc22a8	3.49747	-5.61967	2.10861	-2.66511	0.00769632	0.0225506
Gpatch1	126.271	2.45023	0.694435	3.52839	0.000418102	0.00198283
Gm4987	4.03023	-3.53023	1.24955	-2.8252	0.0047251	0.015054
Gpx1	27614.5	-2.07829	0.391445	-5.30929	1.10053e-07	3.18675e-06
Chd4	2309.31	2.3293	0.489439	4.75912	1.94435e-06	2.59414e-05
Uqcrh	10822.6	-2.77412	0.48413	-5.7301	1.00369e-08	5.95948e-07
Brpf3	217.895	3.26059	1.05195	3.09958	0.00193793	0.0071617
Olfr190	6.47809	-6.41637	1.97213	-3.25353	0.00113982	0.00458464
Trerf1	173.909	2.66275	0.417844	6.37258	1.85873e-10	4.25649e-08
Prr36	19.5919	2.3242	0.790831	2.93894	0.00329339	0.0111383
Gm5321	6.67848	-2.64808	0.951443	-2.78322	0.00538222	0.0167739
Rpl19-ps1	34.8728	-2.37941	0.538959	-4.41482	1.01093e-05	9.53119e-05
Clasp1	476.204	2.65083	0.482054	5.49903	3.81883e-08	1.56626e-06
mt-Atp8	35.5958	2.43242	0.885245	2.74774	0.00600082	0.0183879
Selenop	5148.54	-2.11247	0.420938	-5.01849	5.20794e-07	9.60665e-06
n-R5s193	5.78931	-3.68889	1.57744	-2.33853	0.0193598	0.0477851
Rny3	27.2305	-5.05977	1.05112	-4.81369	1.48166e-06	2.11036e-05
Vaultrc5	11.3793	-3.31269	1.21027	-2.73716	0.00619726	0.0188887
Gm24616	9.67072	-3.96964	1.30785	-3.03524	0.00240347	0.0085761
Gm22973	11.9198	-6.32185	1.55441	-4.06704	4.76149e-05	0.000330641
Gm24451	8.27511	-2.87701	1.18789	-2.42195	0.0154377	0.0396622
Mir7-1	1.72058	-5.1341	2.15152	-2.38626	0.0170207	0.0429635
Rny1	39.8323	-4.3223	1.06925	-4.04237	5.2913e-05	0.000360151
C330021F23Rik	9.65967	-2.03674	0.730075	-2.78976	0.00527469	0.0164864
Ubr4	549.986	3.29706	0.578463	5.69969	1.20025e-08	6.70383e-07
Phactr4	176.848	2.57401	0.526732	4.88675	1.02516e-06	1.58236e-05
Gm13611	14.0165	-2.28058	0.91045	-2.50489	0.0122489	0.0328496
Gm12666	17.8985	5.46653	1.29078	4.23504	2.28507e-05	0.000183178
Gm10154	11.6281	-2.75735	0.828515	-3.32806	0.000874536	0.00367765
Fkbp15	419.742	2.78137	0.376405	7.3893	1.47599e-13	7.29702e-10
2510046G10Rik	34.3719	-3.07482	0.524733	-5.85978	4.63482e-09	3.43118e-07
Anks6	19.5263	2.4653	0.845561	2.91558	0.00355032	0.011867
Tmem42	339.881	-2.14837	0.349055	-6.15483	7.51583e-10	1.05231e-07
Numa1	633.758	2.65606	0.494404	5.37224	7.77666e-08	2.53808e-06
Rpl31-ps1	5.04323	-2.36191	0.971312	-2.43167	0.0150293	0.0388114
Nrxn3	12.1672	-3.04952	1.14123	-2.67213	0.00753721	0.0221695
Zfyve26	107.279	2.2377	0.613284	3.64871	0.000263557	0.00134873
Mthfs	18.9577	-2.55097	0.628789	-4.05696	4.9715e-05	0.000342226
Gm10268	12.9194	-3.96193	0.888507	-4.45908	8.23117e-06	8.05147e-05
Cox6c2	76.073	-2.13919	0.488081	-4.38287	1.17126e-05	0.000106908
Ankdd1a	24.3108	-4.89446	1.29462	-3.78062	0.000156436	0.000877316
Rpl17-ps9	11.0163	-4.20689	0.85992	-4.89219	9.97184e-07	1.55029e-05
Gm7589	17.7194	-2.26956	0.789598	-2.87433	0.0040489	0.0132142
Zfp932	71.8394	-2.09948	0.441208	-4.75848	1.95055e-06	2.59695e-05
Tecpr1	4576.97	2.44237	0.408494	5.97897	2.24557e-09	2.17283e-07
Gm5121	12.2059	-2.16027	0.689839	-3.13156	0.00173882	0.0065284
Rpl36-ps3	24.7018	-2.39474	0.742161	-3.22671	0.00125223	0.00495269
Fbxl18	169.431	2.83881	0.540523	5.25198	1.50474e-07	3.92069e-06
Gm8062	5.44965	-2.97852	0.970855	-3.06793	0.00215548	0.00783499
Olfr877	4.99883	-4.08872	1.74476	-2.34343	0.0191075	0.0472813
Gm5614	5.71221	-3.67854	1.26668	-2.90408	0.00368338	0.0122049
Rps12-ps3	13.1134	-2.86562	0.74777	-3.83222	0.000126992	0.000739558
Rps15a-ps5	124.935	-2.29669	0.512847	-4.47831	7.52372e-06	7.49463e-05
Rplp0	101197	-2.22564	0.400914	-5.55141	2.83375e-08	1.28642e-06
Rps25-ps1	37.3771	-2.73981	0.614225	-4.4606	8.17321e-06	8.00237e-05
Rps15a-ps2	8.12925	-2.36083	0.95352	-2.4759	0.0132899	0.0351311
Gm7666	590.455	-2.25383	0.430756	-5.23226	1.67453e-07	4.21392e-06
S1pr3	65.1246	3.98725	0.697762	5.71434	1.10128e-08	6.28736e-07
Lpar5	127.33	2.18291	0.397425	5.49262	3.96004e-08	1.61029e-06
Gm10221	678.951	-3.02808	0.59642	-5.0771	3.83245e-07	7.64635e-06
Sptbn2	12.6783	2.3054	0.863981	2.66834	0.00762263	0.0223729
Tm9sf4	636.506	2.18377	0.386269	5.65349	1.57219e-08	8.13414e-07
Ndufaf2	651.501	-2.05783	0.420294	-4.89619	9.7715e-07	1.52916e-05
Gm6723	19.7434	-3.31153	0.713645	-4.6403	3.47907e-06	4.06023e-05
Il2rb	133.024	2.75141	0.796322	3.45515	0.000549983	0.00249137
Gm10029	5.84853	-3.12798	1.07265	-2.91614	0.00354397	0.0118535
Rpl34-ps1	75.9885	-3.95724	0.675027	-5.86233	4.56408e-09	3.40481e-07
Myadm	2803.67	2.69806	0.523375	5.15512	2.53471e-07	5.6415e-06
Rpl7a-ps3	7.32763	-2.40612	0.856372	-2.80967	0.0049592	0.015669
Rps19-ps9	3.37001	-4.29283	1.49684	-2.86792	0.00413177	0.0134379
Gm10250	1518.44	-2.02714	0.485325	-4.17688	2.95537e-05	0.00022443
Hist2h2ac	7.29793	-2.77595	1.00286	-2.76803	0.00563971	0.0174474
Olfr338	4.06347	-5.16984	2.04444	-2.52873	0.0114475	0.0311629
Rpl32-ps	7.51205	-3.91465	0.942416	-4.15385	3.26929e-05	0.000243337
Slc7a14	6.56399	-5.11875	1.75851	-2.91085	0.00360452	0.0120054
Cdk7	1013.77	-2.01862	0.347637	-5.80668	6.37256e-09	4.23234e-07
Rps24-ps2	10.6647	-2.35994	0.89507	-2.63659	0.00837429	0.0241729
A130006I12Rik	4.26667	-2.83724	1.19473	-2.37479	0.017559	0.0441009
4930451E10Rik	1.66019	-5.73043	2.41287	-2.37494	0.0175519	0.0440884
Hist1h4f	13.8352	-2.03965	0.873949	-2.33383	0.0196046	0.0482622
Hist1h2bj	12.3011	-2.16423	0.82248	-2.63135	0.00850476	0.0244862
Hist1h3c	69.888	-2.12407	0.646027	-3.2879	0.00100939	0.00414578
Gm8444	14.7916	-2.45438	0.608291	-4.03488	5.46304e-05	0.000369037
Cd300ld3	7.43623	4.44645	1.59787	2.78273	0.00539033	0.0167882
Gm10275	1198.28	-2.48277	0.463413	-5.35758	8.43452e-08	2.63154e-06
Arid1b	353.251	2.27494	0.43014	5.28885	1.23089e-07	3.3825e-06
Wfdc17	417.43	-2.41943	0.711176	-3.40202	0.0006689	0.00292821
Slfn9	180.909	2.83001	0.563931	5.01837	5.21118e-07	9.60665e-06
Rps12-ps9	15.6659	-2.685	0.720395	-3.72711	0.000193684	0.00104471
Gm12166	60.9151	-2.58317	0.499393	-5.17263	2.30827e-07	5.26837e-06
Hba-a2	498.949	-2.73128	0.953	-2.86598	0.00415724	0.0135058
Hba-a1	783.003	-2.90508	0.960063	-3.02593	0.00247873	0.00880805
Rps13-ps2	10.567	-2.62749	0.831873	-3.15852	0.00158574	0.00603771
Fcho1	18.7063	4.66265	1.07683	4.32996	1.49139e-05	0.000129682
Gm13268	12.3267	-2.34347	0.619172	-3.78484	0.000153807	0.000865639
Rnf213	517.853	2.25264	0.644703	3.49408	0.0004757	0.00221263
Hsf5	9.23671	-4.18277	1.65715	-2.52407	0.0116005	0.0314794
Tmem256	3168.33	-3.98196	0.584022	-6.81817	9.22059e-12	5.75868e-09
9230112E08Rik	17.6653	2.43692	0.863151	2.82328	0.00475348	0.0151304
Rgma	71.3057	2.77075	0.51687	5.36063	8.2931e-08	2.62657e-06
Vsig10l	8.20993	3.92754	1.30908	3.00022	0.00269788	0.00944741
Sox13	12.3419	2.36007	0.912209	2.5872	0.00967591	0.0272395
Etnk2	16.6826	-3.76027	1.20013	-3.13323	0.00172894	0.00650363
Rpl31-ps10	7.34582	-2.2296	0.801679	-2.78116	0.00541644	0.0168528
Rps12-ps10	21.189	-2.42525	0.739083	-3.28144	0.0010328	0.00422005
Fryl	173.786	3.03853	0.628221	4.83672	1.31997e-06	1.93488e-05
Zmynd12	25.7967	-2.09062	0.645511	-3.23871	0.00120071	0.00478196
Bicra	46.5289	3.58405	0.890293	4.02569	5.68081e-05	0.000380505
Gm12689	12.0527	-5.31868	1.67357	-3.17805	0.0014827	0.00570652
Ndufb6	4048.56	-2.41546	0.488055	-4.94917	7.45322e-07	1.24482e-05
Rpl7a-ps5	13.391	-2.97753	0.755715	-3.94001	8.14766e-05	0.000513664
Safb	752.597	2.49494	0.460493	5.41796	6.02815e-08	2.10852e-06
Arhgef10	117.454	2.17177	0.408837	5.31207	1.08389e-07	3.15522e-06
3830408C21Rik	8.62676	-2.89593	1.1208	-2.58382	0.0097713	0.0274144
Cecr2	17.5659	-4.311	1.32174	-3.26161	0.00110783	0.00447782
Syndig1l	10.4535	-6.20833	1.84105	-3.37217	0.000745795	0.00321445
Map3k5	205.812	2.63059	0.492289	5.34359	9.11241e-08	2.79474e-06
Rps15-ps2	55.5718	-2.05435	0.544759	-3.77112	0.000162515	0.0009055
Grid2	6.26998	-5.69819	2.01319	-2.83043	0.0046485	0.0148536
Psmg4	1239.71	-2.78829	0.52396	-5.32157	1.02874e-07	3.05511e-06
1110002L01Rik	157.115	-2.44745	0.692618	-3.53363	0.000409896	0.00195013
Vmn1r209	4.58686	-4.68139	1.79081	-2.61412	0.00894582	0.025509
Usmg5	6616.88	-4.06445	0.837847	-4.85106	1.22802e-06	1.82345e-05
Tigit	12.2649	3.32806	1.28024	2.59957	0.00933406	0.0263925
Gm5874	23.9758	-3.30659	0.816087	-4.05176	5.08339e-05	0.000348416
Hnrnpul2	864.445	2.53613	0.512776	4.94588	7.58012e-07	1.25887e-05
Csf2rb2	34.4682	2.84587	0.798614	3.56351	0.000365922	0.00177536
C230004F18Rik	2.1518	-5.10734	2.06811	-2.46957	0.0135275	0.0356334
6720489N17Rik	68.7755	-2.42396	0.427759	-5.66664	1.45623e-08	7.65633e-07
Tuba1a	12307.7	-2.31737	0.444356	-5.21512	1.83696e-07	4.46988e-06
Trim6	6.65182	-6.83602	1.61556	-4.23137	2.32276e-05	0.000185407
Rpl31-ps17	11.2953	-2.29465	0.756329	-3.03393	0.00241389	0.0086088
Gm8420	6.65047	-2.07394	0.826738	-2.50858	0.0121216	0.0325846
Psmb11	4.79686	-3.84969	1.53375	-2.50998	0.0120739	0.0324792
Gm16020	5.46418	-2.46624	1.03991	-2.37159	0.0177118	0.0444195
Lyrm9	528.628	-2.01995	0.534957	-3.77591	0.000159426	0.000892143
4930522L14Rik	36.0014	-2.23808	0.673909	-3.32104	0.000896815	0.00375373
Cep170b	669.214	2.85369	0.452731	6.30329	2.91395e-10	5.6657e-08
Gpr27	10.0594	-2.82795	1.09381	-2.5854	0.00972652	0.0273367
Sod3	472.494	2.0499	0.525803	3.89861	9.6745e-05	0.00059009
Mucl3	7.44484	2.87456	1.1656	2.46617	0.0136565	0.0358857
H2-Q6	184.487	2.17291	0.618972	3.51052	0.000447229	0.00209915
C4b	904.979	3.02722	0.858166	3.52755	0.000419425	0.00198812
Gm10505	12.0272	-4.26888	1.37047	-3.11489	0.00184015	0.00685249
Gm10509	15.3806	-2.83853	1.20373	-2.3581	0.0183688	0.0457665
Sft2d1	984.094	-2.61397	0.422328	-6.18942	6.03856e-10	9.34733e-08
Ifi207	70.5845	2.72552	0.891643	3.05674	0.0022376	0.00806832
Gm4951	156.094	2.23621	0.78872	2.83524	0.00457908	0.014669
Ppp1r12b	82.2669	2.34064	0.631801	3.70471	0.000211634	0.00112301
Gal3st2c	7.1036	-4.1299	1.64672	-2.50795	0.0121433	0.0326303
Cops9	4964.97	-3.58633	0.615334	-5.82826	5.60078e-09	3.88843e-07
Rpl27-ps3	42.9491	-2.16836	0.550748	-3.93712	8.2466e-05	0.00051802
Apol7d	6.02522	-3.08395	1.21545	-2.53728	0.0111717	0.0306098
Hspe1	21812	-2.49303	0.515245	-4.83854	1.30799e-06	1.92006e-05
Ccl27a	84.4135	-2.8391	0.606498	-4.68115	2.85277e-06	3.505e-05
Olfr656	3.24331	-5.0348	1.9255	-2.6148	0.00892786	0.0254746
Ggh	1286.57	-2.68525	0.498057	-5.39145	6.98915e-08	2.35755e-06
Omp	4.36407	4.69537	1.60491	2.92562	0.0034377	0.0115463
4632427E13Rik	22.8537	-2.57252	0.867828	-2.96432	0.00303356	0.0103965
Rpl13a	22744.3	-3.26146	0.559093	-5.83348	5.4282e-09	3.86357e-07
Nlrc5	228.266	2.91424	0.620735	4.69481	2.66852e-06	3.32919e-05
Cox7a1	159.09	-2.53722	0.556848	-4.5564	5.20373e-06	5.58007e-05
4932431P20Rik	3.04406	-6.08174	2.18573	-2.78247	0.00539463	0.0167976
Rec114	648.352	-2.10701	0.426647	-4.93854	7.87088e-07	1.29464e-05
Phldb3	421.478	2.2127	0.520162	4.25388	2.10103e-05	0.000170817
Peak1	96.3949	2.61529	0.498848	5.24266	1.58274e-07	4.04719e-06
Ccdc61	178.991	2.02415	0.40091	5.04889	4.44375e-07	8.48015e-06
Gm15441	10.6077	-3.05816	1.06112	-2.88201	0.00395145	0.0129504
Zfp865	182.521	2.21387	0.36811	6.01415	1.80828e-09	1.88226e-07
Zfp628	161.242	2.5426	0.47408	5.36324	8.17443e-08	2.60394e-06
Gm10689	7.53085	-2.25692	0.858212	-2.62979	0.00854378	0.0245555
Gm10699	8.80319	-2.25637	0.937262	-2.40741	0.0160662	0.0409706
Gm15417	193.724	-2.32329	0.496659	-4.67784	2.89912e-06	3.54815e-05
Gm14327	10.3102	-4.93988	1.55951	-3.16759	0.00153709	0.00587309
Gm14296	98.893	-3.09229	0.752227	-4.11085	3.94199e-05	0.000283646
Arfgef2	313.381	2.46607	0.472357	5.22078	1.78175e-07	4.38732e-06
Mgst2	51.6037	-2.07084	0.561191	-3.69008	0.000224187	0.0011775
Mafb	125.619	2.93192	0.549713	5.33355	9.63121e-08	2.90203e-06
Defb25	12.3683	-6.51445	1.32198	-4.92779	8.31631e-07	1.35173e-05
Zfp950	161.531	-2.36439	0.426238	-5.5471	2.90441e-08	1.29848e-06
Smim26	490.595	-2.19092	0.418588	-5.23407	1.65814e-07	4.17779e-06
Gm14005	343.785	-2.49395	0.440001	-5.66806	1.44422e-08	7.61263e-07
Serf2	7584.42	-2.08487	0.455284	-4.57926	4.66614e-06	5.0964e-05
Gm14207	26.287	-3.33959	0.826409	-4.04108	5.32048e-05	0.00036166
Qser1	295.853	2.02305	0.478086	4.23157	2.32066e-05	0.000185383
4631405J19Rik	7.42038	-6.63728	1.42044	-4.6727	2.97263e-06	3.60693e-05
Hist1h2bb	17.959	-2.88042	0.812345	-3.54581	0.000391404	0.00188258
Duxf3	3.91785	-6.96619	2.17651	-3.20062	0.00137132	0.00534168
Ccdc162	6.291	-2.31861	0.966369	-2.3993	0.0164265	0.0417498
Gm6043	39.6723	-2.23563	0.487546	-4.58549	4.52932e-06	4.97863e-05
Cenpw	936.414	-2.73791	0.509875	-5.36976	7.88408e-08	2.55488e-06
H60b	36.1487	-2.11734	0.822603	-2.57395	0.0100544	0.0280827
Scn2a	41.2024	-2.7259	0.776282	-3.51149	0.000445607	0.00209297
Prcd	62.8998	-2.89987	0.712761	-4.0685	4.73168e-05	0.000328904
Fnbp1	359.951	2.00734	0.405667	4.94825	7.48838e-07	1.249e-05
Commd6	655.199	-2.48799	0.463514	-5.36767	7.97584e-08	2.55878e-06
Gm10863	281.059	-2.33199	0.516183	-4.51776	6.24977e-06	6.4695e-05
6330403L08Rik	31.8887	2.23415	0.576133	3.87784	0.00010539	0.000633261
Gm11531	3.6126	-3.03698	1.26818	-2.39475	0.0166318	0.0421575
Zc3h3	32.3716	4.54649	0.94462	4.81304	1.48652e-06	2.11582e-05
Gpx4	17190.5	-2.89444	0.511076	-5.66341	1.48391e-08	7.74261e-07
Acsf2	431.357	2.90208	0.604697	4.79923	1.59278e-06	2.23045e-05
Selenoh	7740.1	-2.13198	0.463651	-4.59824	4.26078e-06	4.74674e-05
Trac	54.1955	2.3421	0.558017	4.19717	2.70267e-05	0.0002087
Rab11b	547.33	2.32888	0.437035	5.32881	9.88576e-08	2.95712e-06
Gm2000	204.962	-2.55037	0.490397	-5.20062	1.98627e-07	4.7e-06
Smim1	276.339	-2.21137	0.523545	-4.22384	2.40172e-05	0.00019031
Gm4294	97.7573	-2.44927	0.502216	-4.87692	1.07756e-06	1.64629e-05
Ctdsp2	721.686	2.21642	0.410141	5.40404	6.51581e-08	2.23075e-06
[truncated: 957 more rows]
